# Supplementary material for: 4-(2-Methyl­anilino)pent-3-en-2-one
Source: Acta Crystallogr Sect E Struct Rep Online. 2010 Jun 5;66(Pt 7):o1593–4. doi: 10.1107/S1600536810021045 (PMC3006949; doi:10.1107/S1600536810021045)
Supplement: Supplementary file 1 [file e-66-o1593-sup1.cif]

##############################################################################
###                                                                        ###
###        Electronic paper (Acta Crystallographica Section E)             ###
###                                                                        ###
##############################################################################
#                                                                            #
# This CIF contains the data in a paper accepted for publication in Acta     #
# Crystallographica Section E. It conforms to the requirements of Notes      #
# for Authors for Section E, and has been peer reviewed under the auspices   #
# of the IUCr Commission on Journals.                                        #
#                                                                            #
# Full details of the Crystallographic Information File format               #
# are given in the paper "The Crystallographic Information File (CIF):       #
# a New Standard Archive File for Crystallography" by S. R. Hall, F. H.      #
# Allen and I. D. Brown [Acta Cryst. (1991), A47, 655-685].                  #
#                                                                            #
# The current version of the core CIF dictionary is obtainable from          #
# ftp://ftp.iucr.org/pub/cif_core.dic. The current version number is 2.4.    #
#                                                                            #
# Software is freely available for graphical display of the structure(s) in  #
# this CIF.  For information consult the CIF home page http://www.iucr.org/  #
# cif/home.html                                                              #
#                                                                            #
# This file may be used for bona fide research purposes within the           #
# scientific community so long as proper attribution is given to the journal # 
# article from which it was obtained.                                        #
#                                                                            #
##############################################################################
                                             
data_global
_audit_creation_method     'WinGX routine CIF_UPDATE'
_audit_conform_dict_name     cif_core.dic
_audit_conform_dict_version     2.3
_journal_date_recd_electronic     2010-05-03
_journal_date_accepted     2010-06-02
_journal_name_full     'Acta Crystallographica, Section E'
_journal_year     2010
_journal_volume     66
_journal_issue      7
_journal_page_first     o1593
_journal_page_last     o1594
_journal_paper_category     QO
_journal_coeditor_code     BG2348
_publ_contact_author_name     'Venter, Gertruida J.S.'
_publ_contact_author_address
;
Department of Chemistry
University of the Free State
PO Box 339
Bloemfontein 9300
South Africa
;
_publ_contact_author_email     truidie@hotmail.com
_publ_contact_author_fax     '+27(0)51 4446384'
_publ_contact_author_phone     '+27(0)51 4016035'
_publ_section_title
;
4-(2-Methylanilino)pent-3-en-2-one
;
loop_
    _publ_author_name
    _publ_author_address
    'Venter, Gertruida J. S.'
;
Department of Chemistry
University of the Free State
PO Box 339
Bloemfontein 9300
South Africa
;
    'Steyl, Gideon'
;
Department of Chemistry
University of the Free State
PO Box 339
Bloemfontein 9300
South Africa
;
    'Roodt, Andreas'
;
Department of Chemistry
University of the Free State
PO Box 339
Bloemfontein 9300
South Africa
;
data_I
_audit_creation_method     'WinGX routine CIF_UPDATE'
_chemical_name_systematic
;
4-(2-Methylanilino)pent-3-en-2-one
;
_chemical_formula_moiety     'C12 H15 N O'
_chemical_formula_sum     'C12 H15 N O'
_chemical_formula_iupac     'C12 H15 N O'
_chemical_formula_weight     189.25
_symmetry_cell_setting     monoclinic
_symmetry_space_group_name_H-M     'P 21/c'
_symmetry_space_group_name_Hall     '-P 2ybc'
loop_
    _symmetry_equiv_pos_as_xyz
    'x, y, z'
    '-x, y+1/2, -z+1/2'
    '-x, -y, -z'
    'x, -y-1/2, z-1/2'
_cell_length_a     7.5674(7)
_cell_length_b     11.5075(9)
_cell_length_c     12.0996(11)
_cell_angle_alpha     90
_cell_angle_beta     92.154(5)
_cell_angle_gamma     90
_cell_volume     1052.91(16)
_cell_formula_units_Z     4
_cell_measurement_reflns_used     2889
_cell_measurement_theta_min     2.69
_cell_measurement_theta_max     28.24
_cell_measurement_temperature     100(2)
_exptl_crystal_description     'Plate'
_exptl_crystal_colour     'colourless'
_exptl_crystal_size_max     0.55
_exptl_crystal_size_mid     0.23
_exptl_crystal_size_min     0.12
_exptl_crystal_density_diffrn     1.194
_exptl_crystal_density_method     'not measured'
_exptl_crystal_F_000     408
_exptl_absorpt_coefficient_mu     0.076
_exptl_absorpt_correction_type     multi-scan
_exptl_absorpt_process_details
;
(SADABS; Bruker, 2004)
;
_exptl_absorpt_correction_T_min     0.9595
_exptl_absorpt_correction_T_max     0.991
_exptl_special_details
;
The intensity data was collected on a Bruker X8 ApexII 4 K Kappa CCD
diffractometer using an exposure time of 60 seconds/frame. A total of 688
frames were collected with a frame width of 0.5\% covering up to \q = 28.24\%
with 99.1% completeness accomplished.
;
_diffrn_ambient_temperature     100(2)
_diffrn_radiation_type     MoK\a
_diffrn_radiation_wavelength     0.71073
_diffrn_radiation_source     'fine-focus sealed tube'
_diffrn_radiation_monochromator     graphite
_diffrn_measurement_device_type
;
Bruker X8 APEXII 4K Kappa CCD
;
_diffrn_measurement_method     '\w and \f scans'
_diffrn_reflns_number     10022
_diffrn_reflns_av_R_equivalents     0.0339
_diffrn_reflns_theta_min     2.44
_diffrn_reflns_theta_max     27
_diffrn_reflns_theta_full     27
_diffrn_measured_fraction_theta_max     1
_diffrn_measured_fraction_theta_full     1
_diffrn_reflns_limit_h_min     -9
_diffrn_reflns_limit_h_max     9
_diffrn_reflns_limit_k_min     -14
_diffrn_reflns_limit_k_max     12
_diffrn_reflns_limit_l_min     -15
_diffrn_reflns_limit_l_max     15
_reflns_number_total     2308
_reflns_number_gt     1854
_reflns_threshold_expression     I>2\s(I)
_refine_ls_structure_factor_coef     Fsqd
_refine_ls_matrix_type     full
_refine_ls_R_factor_gt     0.0531
_refine_ls_wR_factor_ref     0.1502
_refine_ls_goodness_of_fit_ref     1.071
_refine_ls_restrained_S_all     1.071
_refine_ls_number_reflns     2308
_refine_ls_number_parameters     129
_refine_ls_number_restraints     0
_refine_ls_hydrogen_treatment     constr
_refine_ls_weighting_scheme     calc
_refine_ls_weighting_details
         'calc w=1/[\s^2^(Fo^2^)+(0.0654P)^2^+0.9506P] where P=(Fo^2^+2Fc^2^)/3'
_atom_sites_solution_hydrogens     geom
_atom_sites_solution_primary     direct
_atom_sites_solution_secondary     difmap
_refine_ls_shift/su_max     0
_refine_diff_density_max     0.452
_refine_diff_density_min     -0.354
_refine_ls_extinction_method     none
loop_
    _atom_type_symbol
    _atom_type_description
    _atom_type_scat_dispersion_real
    _atom_type_scat_dispersion_imag
    _atom_type_scat_source
    C C 0.0033 0.0016 'International Tables Vol C Tables 4.2.6.8 and 6.1.1.4'
    H H 0 0 'International Tables Vol C Tables 4.2.6.8 and 6.1.1.4'
    N N 0.0061 0.0033 'International Tables Vol C Tables 4.2.6.8 and 6.1.1.4'
    O O 0.0106 0.006 'International Tables Vol C Tables 4.2.6.8 and 6.1.1.4'
_computing_data_collection     'APEX2 (Bruker, 2005)'
_computing_cell_refinement     'SAINT-Plus (Bruker, 2004)'
_computing_data_reduction     'SAINT-Plus (Bruker, 2004)'
_computing_structure_solution     'SHELXS97 (Sheldrick, 2008)'
_computing_structure_refinement     'SHELXL97 (Sheldrick, 2008)'
_computing_molecular_graphics     'DIAMOND (Brandenburg & Putz, 2005)'
_computing_publication_material     'WinGX (Farrugia, 1999)'
loop_
    _atom_site_type_symbol
    _atom_site_label
    _atom_site_fract_x
    _atom_site_fract_y
    _atom_site_fract_z
    _atom_site_U_iso_or_equiv
    _atom_site_adp_type
    _atom_site_calc_flag
    _atom_site_refinement_flags
    _atom_site_occupancy
    _atom_site_disorder_assembly
    _atom_site_disorder_group
    C C1 0.4288(3) 0.30725(17) 0.73241(16) 0.0212(4) Uani d . 1 . .
    H H1A 0.4068 0.3907 0.723 0.032 Uiso calc PR 0.5 . .
    H H1B 0.3886 0.2659 0.6653 0.032 Uiso calc PR 0.5 . .
    H H1C 0.5557 0.2939 0.7458 0.032 Uiso calc PR 0.5 . .
    H H1D 0.4939 0.243 0.6998 0.032 Uiso calc PR 0.5 . .
    H H1E 0.5121 0.3678 0.7575 0.032 Uiso calc PR 0.5 . .
    H H1F 0.345 0.3397 0.6769 0.032 Uiso calc PR 0.5 . .
    C C2 0.3300(2) 0.26340(16) 0.82877(15) 0.0172(4) Uani d . 1 . .
    C C3 0.3410(2) 0.14730(15) 0.85770(15) 0.0174(4) Uani d . 1 . .
    H H3 0.4142 0.0982 0.8159 0.021 Uiso calc R 1 . .
    C C4 0.2494(2) 0.09702(15) 0.94616(14) 0.0162(4) Uani d . 1 . .
    C C5 0.2647(3) -0.03183(16) 0.96633(16) 0.0217(4) Uani d . 1 . .
    H H5A 0.1945 -0.0532 1.0296 0.033 Uiso calc PR 0.5 . .
    H H5B 0.3889 -0.0521 0.982 0.033 Uiso calc PR 0.5 . .
    H H5C 0.2208 -0.0739 0.9005 0.033 Uiso calc PR 0.5 . .
    H H5D 0.3417 -0.0663 0.9118 0.033 Uiso calc PR 0.5 . .
    H H5E 0.1472 -0.0674 0.9594 0.033 Uiso calc PR 0.5 . .
    H H5F 0.3153 -0.0456 1.0409 0.033 Uiso calc PR 0.5 . .
    C C12 0.2730(3) 0.49042(17) 1.07167(15) 0.0218(4) Uani d . 1 . .
    H H12A 0.2961 0.4067 1.0685 0.033 Uiso calc PR 0.5 . .
    H H12B 0.1797 0.5055 1.1238 0.033 Uiso calc PR 0.5 . .
    H H12C 0.3812 0.5311 1.0964 0.033 Uiso calc PR 0.5 . .
    H H12D 0.2752 0.5555 1.1239 0.033 Uiso calc PR 0.5 . .
    H H12E 0.3917 0.4567 1.0687 0.033 Uiso calc PR 0.5 . .
    H H12F 0.1901 0.4311 1.0961 0.033 Uiso calc PR 0.5 . .
    O O12 0.15430(17) 0.15514(11) 1.00878(10) 0.0195(3) Uani d . 1 . .
    C C111 0.1994(2) 0.45704(15) 0.86788(15) 0.0160(4) Uani d . 1 . .
    C C112 0.2147(2) 0.53330(16) 0.95849(15) 0.0172(4) Uani d . 1 . .
    C C113 0.1737(2) 0.64979(16) 0.94050(16) 0.0203(4) Uani d . 1 . .
    H H113 0.1821 0.7026 1.0008 0.024 Uiso calc R 1 . .
    C C114 0.1207(2) 0.69078(16) 0.83647(16) 0.0208(4) Uani d . 1 . .
    H H114 0.0932 0.7707 0.8262 0.025 Uiso calc R 1 . .
    C C115 0.1081(2) 0.61469(16) 0.74784(15) 0.0192(4) Uani d . 1 . .
    H H115 0.0738 0.6426 0.6763 0.023 Uiso calc R 1 . .
    C C116 0.1456(2) 0.49751(16) 0.76367(15) 0.0180(4) Uani d . 1 . .
    H H116 0.1344 0.445 0.7032 0.022 Uiso calc R 1 . .
    N N11 0.2320(2) 0.33691(13) 0.88747(13) 0.0176(3) Uani d . 1 . .
    H H11 0.1801 0.3060 0.9471 0.021 Uiso calc R 1 . .
loop_
    _atom_site_aniso_label
    _atom_site_aniso_U_11
    _atom_site_aniso_U_22
    _atom_site_aniso_U_33
    _atom_site_aniso_U_12
    _atom_site_aniso_U_13
    _atom_site_aniso_U_23
    C1 0.0225(9) 0.0206(9) 0.0210(9) 0.0019(7) 0.0057(7) 0.0032(7)
    C2 0.0167(8) 0.0190(9) 0.0159(9) 0.0001(7) 0.0001(7) -0.0007(7)
    C3 0.0192(9) 0.0163(9) 0.0168(9) 0.0028(7) 0.0029(7) -0.0015(7)
    C4 0.0176(8) 0.0157(9) 0.0152(8) 0.0008(7) -0.0013(7) -0.0010(7)
    C5 0.0254(10) 0.0152(9) 0.0250(10) 0.0014(7) 0.0062(8) 0.0005(7)
    C12 0.0221(9) 0.0244(10) 0.0188(9) -0.0010(8) 0.0000(7) -0.0015(7)
    O12 0.0254(7) 0.0157(6) 0.0176(7) 0.0015(5) 0.0051(5) -0.0001(5)
    C111 0.0158(8) 0.0122(8) 0.0202(9) -0.0008(6) 0.0032(7) 0.0003(7)
    C112 0.0164(8) 0.0177(9) 0.0177(9) -0.0018(7) 0.0023(7) -0.0002(7)
    C113 0.0222(9) 0.0170(9) 0.0220(9) -0.0018(7) 0.0033(7) -0.0059(7)
    C114 0.0214(9) 0.0129(8) 0.0284(10) 0.0004(7) 0.0047(8) 0.0012(7)
    C115 0.0189(9) 0.0190(9) 0.0198(9) -0.0001(7) 0.0024(7) 0.0031(7)
    C116 0.0200(9) 0.0163(9) 0.0178(9) -0.0020(7) 0.0020(7) -0.0018(7)
    N11 0.0232(8) 0.0132(7) 0.0168(8) 0.0009(6) 0.0053(6) 0.0012(6)
_geom_special_details
;
All e.s.d.'s (except the e.s.d. in the dihedral angle between two l.s. planes)
are estimated using the full covariance matrix. The cell e.s.d.'s are taken
into account individually in the estimation of e.s.d.'s in distances, angles
and torsion angles; correlations between e.s.d.'s in cell parameters are only
used when they are defined by crystal symmetry. An approximate (isotropic)
treatment of cell e.s.d.'s is used for estimating e.s.d.'s involving l.s.
planes.
;
loop_
    _geom_bond_atom_site_label_1
    _geom_bond_atom_site_label_2
    _geom_bond_site_symmetry_2
    _geom_bond_distance
    _geom_bond_publ_flag
    C1 C2 . 1.496(2) ?
    C1 H1A . 0.98 ?
    C1 H1B . 0.98 ?
    C1 H1C . 0.98 ?
    C1 H1D . 0.98 ?
    C1 H1E . 0.98 ?
    C1 H1F . 0.98 ?
    C2 N11 . 1.345(2) ?
    C2 C3 . 1.383(3) ?
    C3 C4 . 1.420(2) ?
    C3 H3 . 0.95 ?
    C4 O12 . 1.257(2) ?
    C4 C5 . 1.506(2) ?
    C5 H5A . 0.98 ?
    C5 H5B . 0.98 ?
    C5 H5C . 0.98 ?
    C5 H5D . 0.98 ?
    C5 H5E . 0.98 ?
    C5 H5F . 0.98 ?
    C12 C112 . 1.506(3) ?
    C12 H12A . 0.98 ?
    C12 H12B . 0.98 ?
    C12 H12C . 0.98 ?
    C12 H12D . 0.98 ?
    C12 H12E . 0.98 ?
    C12 H12F . 0.98 ?
    C111 C116 . 1.391(3) ?
    C111 C112 . 1.406(3) ?
    C111 N11 . 1.422(2) ?
    C112 C113 . 1.391(3) ?
    C113 C114 . 1.389(3) ?
    C113 H113 . 0.95 ?
    C114 C115 . 1.385(3) ?
    C114 H114 . 0.95 ?
    C115 C116 . 1.390(3) ?
    C115 H115 . 0.95 ?
    C116 H116 . 0.95 ?
    N11 H11 . 0.9071 ?
loop_
    _geom_angle_atom_site_label_1
    _geom_angle_atom_site_label_2
    _geom_angle_atom_site_label_3
    _geom_angle_site_symmetry_1
    _geom_angle_site_symmetry_3
    _geom_angle
    _geom_angle_publ_flag
    C2 C1 H1A . . 109.5 ?
    C2 C1 H1B . . 109.5 ?
    H1A C1 H1B . . 109.5 ?
    C2 C1 H1C . . 109.5 ?
    H1A C1 H1C . . 109.5 ?
    H1B C1 H1C . . 109.5 ?
    C2 C1 H1D . . 109.5 ?
    H1A C1 H1D . . 141.1 ?
    H1B C1 H1D . . 56.3 ?
    H1C C1 H1D . . 56.3 ?
    C2 C1 H1E . . 109.5 ?
    H1A C1 H1E . . 56.3 ?
    H1B C1 H1E . . 141.1 ?
    H1C C1 H1E . . 56.3 ?
    H1D C1 H1E . . 109.5 ?
    C2 C1 H1F . . 109.5 ?
    H1A C1 H1F . . 56.3 ?
    H1B C1 H1F . . 56.3 ?
    H1C C1 H1F . . 141.1 ?
    H1D C1 H1F . . 109.5 ?
    H1E C1 H1F . . 109.5 ?
    N11 C2 C3 . . 120.21(16) ?
    N11 C2 C1 . . 120.06(16) ?
    C3 C2 C1 . . 119.73(16) ?
    C2 C3 C4 . . 123.91(16) ?
    C2 C3 H3 . . 118 ?
    C4 C3 H3 . . 118 ?
    O12 C4 C3 . . 122.97(16) ?
    O12 C4 C5 . . 117.93(16) ?
    C3 C4 C5 . . 119.10(15) ?
    C4 C5 H5A . . 109.5 ?
    C4 C5 H5B . . 109.5 ?
    H5A C5 H5B . . 109.5 ?
    C4 C5 H5C . . 109.5 ?
    H5A C5 H5C . . 109.5 ?
    H5B C5 H5C . . 109.5 ?
    C4 C5 H5D . . 109.5 ?
    H5A C5 H5D . . 141.1 ?
    H5B C5 H5D . . 56.3 ?
    H5C C5 H5D . . 56.3 ?
    C4 C5 H5E . . 109.5 ?
    H5A C5 H5E . . 56.3 ?
    H5B C5 H5E . . 141.1 ?
    H5C C5 H5E . . 56.3 ?
    H5D C5 H5E . . 109.5 ?
    C4 C5 H5F . . 109.5 ?
    H5A C5 H5F . . 56.3 ?
    H5B C5 H5F . . 56.3 ?
    H5C C5 H5F . . 141.1 ?
    H5D C5 H5F . . 109.5 ?
    H5E C5 H5F . . 109.5 ?
    C112 C12 H12A . . 109.5 ?
    C112 C12 H12B . . 109.5 ?
    H12A C12 H12B . . 109.5 ?
    C112 C12 H12C . . 109.5 ?
    H12A C12 H12C . . 109.5 ?
    H12B C12 H12C . . 109.5 ?
    C112 C12 H12D . . 109.5 ?
    H12A C12 H12D . . 141.1 ?
    H12B C12 H12D . . 56.3 ?
    H12C C12 H12D . . 56.3 ?
    C112 C12 H12E . . 109.5 ?
    H12A C12 H12E . . 56.3 ?
    H12B C12 H12E . . 141.1 ?
    H12C C12 H12E . . 56.3 ?
    H12D C12 H12E . . 109.5 ?
    C112 C12 H12F . . 109.5 ?
    H12A C12 H12F . . 56.3 ?
    H12B C12 H12F . . 56.3 ?
    H12C C12 H12F . . 141.1 ?
    H12D C12 H12F . . 109.5 ?
    H12E C12 H12F . . 109.5 ?
    C116 C111 C112 . . 120.72(16) ?
    C116 C111 N11 . . 121.30(16) ?
    C112 C111 N11 . . 117.91(16) ?
    C113 C112 C111 . . 117.91(17) ?
    C113 C112 C12 . . 120.93(16) ?
    C111 C112 C12 . . 121.16(16) ?
    C114 C113 C112 . . 121.61(17) ?
    C114 C113 H113 . . 119.2 ?
    C112 C113 H113 . . 119.2 ?
    C115 C114 C113 . . 119.74(17) ?
    C115 C114 H114 . . 120.1 ?
    C113 C114 H114 . . 120.1 ?
    C114 C115 C116 . . 119.93(17) ?
    C114 C115 H115 . . 120 ?
    C116 C115 H115 . . 120 ?
    C115 C116 C111 . . 120.08(17) ?
    C115 C116 H116 . . 120 ?
    C111 C116 H116 . . 120 ?
    C2 N11 C111 . . 128.22(16) ?
    C2 N11 H11 . . 115.9 ?
    C111 N11 H11 . . 115.9 ?
loop_
    _geom_torsion_atom_site_label_1
    _geom_torsion_atom_site_label_2
    _geom_torsion_atom_site_label_3
    _geom_torsion_atom_site_label_4
    _geom_torsion_site_symmetry_1
    _geom_torsion_site_symmetry_2
    _geom_torsion_site_symmetry_3
    _geom_torsion_site_symmetry_4
    _geom_torsion
    _geom_torsion_publ_flag
    N11 C2 C3 C4 . . . . 1.9(3) ?
    C1 C2 C3 C4 . . . . -178.62(17) ?
    C2 C3 C4 O12 . . . . -2.6(3) ?
    C2 C3 C4 C5 . . . . 177.01(17) ?
    C116 C111 C112 C113 . . . . 0.3(3) ?
    N11 C111 C112 C113 . . . . -176.63(16) ?
    C116 C111 C112 C12 . . . . -179.96(16) ?
    N11 C111 C112 C12 . . . . 3.1(3) ?
    C111 C112 C113 C114 . . . . -0.6(3) ?
    C12 C112 C113 C114 . . . . 179.64(17) ?
    C112 C113 C114 C115 . . . . -0.1(3) ?
    C113 C114 C115 C116 . . . . 1.1(3) ?
    C114 C115 C116 C111 . . . . -1.4(3) ?
    C112 C111 C116 C115 . . . . 0.7(3) ?
    N11 C111 C116 C115 . . . . 177.51(16) ?
    C3 C2 N11 C111 . . . . -177.32(17) ?
    C1 C2 N11 C111 . . . . 3.2(3) ?
    C116 C111 N11 C2 . . . . 48.9(3) ?
    C112 C111 N11 C2 . . . . -134.19(19) ?
loop_
    _geom_hbond_atom_site_label_D
    _geom_hbond_atom_site_label_H
    _geom_hbond_atom_site_label_A
    _geom_hbond_site_symmetry_A
    _geom_hbond_distance_DH
    _geom_hbond_distance_HA
    _geom_hbond_distance_DA
    _geom_hbond_angle_DHA
    N11 H11 O12 . 0.91 1.90 2.6345(19) 136.4
