# Supplementary material for: 4-(2-Methyl­anilino)pent-3-en-2-one
Source: Acta Crystallogr Sect E Struct Rep Online. 2010 Jun 5;66(Pt 7):o1593–4. doi: 10.1107/S1600536810021045 (PMC3006949; doi:10.1107/S1600536810021045)
Supplement: Supplementary file 2 [file e-66-o1593-Isup2.hkl]

#
# h,k,l, Fc-squared, Fo-squared, sigma(Fo-squared) and status flag
#
data_I
_shelx_title ' 8GGS1_0m in P2(1)/c'
_shelx_refln_list_code          4
_shelx_F_calc_maximum      134.10
_exptl_crystal_F_000       408.00
_reflns_d_resolution_high  0.7828
 
loop_
 _symmetry_equiv_pos_as_xyz
 'x, y, z'
 '-x, y+1/2, -z+1/2'
 '-x, -y, -z'
 'x, -y-1/2, z-1/2'
 
_cell_length_a     7.5674
_cell_length_b    11.5075
_cell_length_c    12.0996
_cell_angle_alpha  90.000
_cell_angle_beta   92.154
_cell_angle_gamma  90.000
 
_shelx_F_squared_multiplier     1.000
 
loop_
 _refln_index_h
 _refln_index_k
 _refln_index_l
 _refln_F_squared_calc
 _refln_F_squared_meas
 _refln_F_squared_sigma
 _refln_observed_status
   1   0   0     1399.84     1255.84     14.97 o
   2   0   0    17982.33    16953.92    173.63 o
   3   0   0     3489.47     3232.90     40.88 o
   4   0   0      180.98      174.12      4.10 o
   5   0   0       14.60        5.37      1.53 o
   6   0   0        0.23        0.75      1.50 o
   7   0   0       43.91       41.64      6.00 o
   8   0   0       32.25       35.50      7.93 o
   9   0   0      106.44       98.40      7.52 o
   1   1   0     3070.43     2863.48     21.99 o
   2   1   0     3646.71     3322.31     23.95 o
   3   1   0      382.00      351.09      4.46 o
   4   1   0       52.02       57.88      2.14 o
   5   1   0        2.55        0.24      0.78 o
   6   1   0       53.63       67.65      2.63 o
   7   1   0       74.30       78.33      3.45 o
   8   1   0        7.27        8.56      2.39 o
   9   1   0        7.97        8.96      2.89 o
   0   2   0      665.87      647.56     21.38 o
   1   2   0      447.20      410.40      3.42 o
   2   2   0     2698.28     2573.49     20.91 o
   3   2   0      133.64      128.79      2.18 o
   4   2   0      941.56      960.35     10.51 o
   5   2   0       32.37       24.09      1.47 o
   6   2   0      123.85      130.55      3.50 o
   7   2   0        0.24       -0.70      1.35 o
   8   2   0       42.45       43.23      3.55 o
   9   2   0       87.06       98.85      5.27 o
   1   3   0        8.89       11.21      0.44 o
   2   3   0      192.19      206.17      2.68 o
   3   3   0      112.18       77.43      1.66 o
   4   3   0       70.80      158.63      2.92 o
   5   3   0        6.93       22.45      1.44 o
   6   3   0       10.20       13.34      1.71 o
   7   3   0       11.27       10.15      2.06 o
   8   3   0       12.82        7.44      2.96 o
   9   3   0       29.48       35.31      4.17 o
   0   4   0        7.40       11.26      0.98 o
   1   4   0      252.13      282.14      4.35 o
   2   4   0      113.70      144.88      2.21 o
   3   4   0      180.39      211.68      3.38 o
   4   4   0      176.80      185.59      4.15 o
   5   4   0        4.75        5.98      1.09 o
   6   4   0        0.32        1.46      1.32 o
   7   4   0       18.76       14.40      2.06 o
   8   4   0       17.18       17.90      2.79 o
   9   4   0        6.14        6.28      3.16 o
   1   5   0      499.59      486.11      7.43 o
   2   5   0       48.15       77.47      1.41 o
   3   5   0      200.23      210.52      4.24 o
   4   5   0       21.07       11.44      1.15 o
   5   5   0       63.99       80.31      2.98 o
   6   5   0        6.98        1.51      1.41 o
   7   5   0       52.88       44.21      4.55 o
   8   5   0        0.45        0.09      2.47 o
   9   5   0       87.03      101.69      6.78 o
   0   6   0     3223.90     3240.13     89.39 o
   1   6   0      296.94      341.42      4.93 o
   2   6   0      566.60      656.75      9.17 o
   3   6   0      852.55      812.99     10.02 o
   4   6   0       57.42       57.64      2.19 o
   5   6   0       47.88       53.56      2.55 o
   6   6   0       34.83       30.92      2.69 o
   7   6   0      121.75      125.29      5.58 o
   8   6   0        5.75        2.77      2.97 o
   1   7   0       12.57        3.89      0.55 o
   2   7   0      125.38       93.25      2.89 o
   3   7   0      195.88      226.56      4.29 o
   4   7   0      165.08      174.02      4.73 o
   5   7   0        6.89        6.45      1.34 o
   6   7   0        1.43        2.28      1.93 o
   7   7   0        9.88        4.65      2.34 o
   8   7   0        0.59       -1.98      2.92 o
   0   8   0       54.85       43.05      2.70 o
   1   8   0       11.65       10.57      0.80 o
   2   8   0       52.21       39.27      1.57 o
   3   8   0       98.60       69.18      2.28 o
   4   8   0       24.08       12.54      1.95 o
   5   8   0      191.48      195.41      5.10 o
   6   8   0       75.87       80.90      3.81 o
   7   8   0        5.35        5.67      2.25 o
   8   8   0        9.40        7.45      3.01 o
   1   9   0        5.47        4.70      0.73 o
   2   9   0       10.80       15.69      1.31 o
   3   9   0       61.10       57.52      2.17 o
   4   9   0      130.14      131.50      4.08 o
   5   9   0      458.23      482.41     12.74 o
   6   9   0       17.46       16.01      3.42 o
   7   9   0       44.84       43.46      6.32 o
   0  10   0      117.54      100.93      4.94 o
   1  10   0        0.32        1.42      0.83 o
   2  10   0      259.21      227.10      5.12 o
   3  10   0        0.97        0.69      1.12 o
   4  10   0        1.63        5.17      1.99 o
   5  10   0      165.46      184.41     15.26 o
   6  10   0      343.37      374.43     17.34 o
   7  10   0      222.42      218.95     30.13 o
   1  11   0      351.94      277.76      6.17 o
   2  11   0       81.84       83.90      3.07 o
   3  11   0        2.45        5.95      1.59 o
   4  11   0       25.94       27.47      4.47 o
   5  11   0       34.00       31.23      4.40 o
   6  11   0        1.43        0.20      3.33 o
   0  12   0       25.39       16.04      2.58 o
   1  12   0        0.24        1.12      1.04 o
   2  12   0       33.71       28.52      2.64 o
   3  12   0        0.94        0.98      1.32 o
   4  12   0        1.69        1.90      2.58 o
   5  12   0        9.43        8.58      7.46 o
   1  13   0       43.12       35.46      2.96 o
   2  13   0        0.56        3.69      1.47 o
   3  13   0       31.42       37.37      4.09 o
   4  13   0        0.65        4.15      3.58 o
   0  14   0       42.70       48.89      4.53 o
   1  14   0        0.22       -1.74      1.46 o
   2  14   0       25.90       29.37      2.96 o
  -9   1   1       38.13       41.60      4.05 o
  -8   1   1       28.57       26.68      3.08 o
  -7   1   1       71.74       94.97      4.47 o
  -6   1   1        9.22        3.79      1.08 o
  -5   1   1      586.57      670.63      8.91 o
  -4   1   1      973.69     1077.84     12.39 o
  -3   1   1     1464.86     1572.31     14.73 o
  -2   1   1     5687.20     5540.36     40.67 o
  -1   1   1      619.84      612.16      4.71 o
   0   1   1      294.33      258.59      4.68 o
   1   1   1     2524.49     2338.31     20.29 o
   2   1   1     1620.33     1551.90     12.90 o
   3   1   1        0.33        0.65      0.51 o
   4   1   1      145.54      160.25      2.94 o
   5   1   1       15.37       39.04      1.89 o
   6   1   1        0.57        0.68      1.08 o
   7   1   1       76.97       84.19      3.61 o
   8   1   1      100.99      106.02      5.17 o
   9   1   1        0.40        3.10      2.56 o
  -9   2   1       56.21       54.66      4.28 o
  -8   2   1      132.44      149.82      5.64 o
  -7   2   1       24.22       22.12      2.28 o
  -6   2   1        0.87        0.98      1.05 o
  -5   2   1     1416.88     1277.62     13.91 o
  -4   2   1     1107.16     1121.04     11.98 o
  -3   2   1      249.80      183.20      2.86 o
  -2   2   1      764.05      760.75      6.73 o
  -1   2   1     4289.48     4353.53     31.90 o
   0   2   1      308.46      344.56      4.28 o
   1   2   1       63.22       86.47      1.40 o
   2   2   1      491.97      516.05      5.22 o
   3   2   1       57.52       40.87      1.28 o
   4   2   1       65.90       81.65      2.10 o
   5   2   1        5.94        6.57      1.01 o
   6   2   1       61.91       66.57      2.91 o
   7   2   1       36.96       32.53      2.53 o
   8   2   1        5.10        4.14      2.17 o
   9   2   1        2.03        4.65      2.65 o
  -9   3   1        4.59        5.70      2.58 o
  -8   3   1        3.93        4.73      2.19 o
  -7   3   1      116.75      115.90      4.78 o
  -6   3   1        2.89        5.96      1.45 o
  -5   3   1      311.01      354.62      5.28 o
  -4   3   1       72.30       69.52      1.96 o
  -3   3   1       29.11       34.65      1.11 o
  -2   3   1       15.45       25.45      0.83 o
  -1   3   1      327.49      314.74      3.06 o
   0   3   1      479.25      585.10      7.00 o
   1   3   1      522.14      524.21      5.97 o
   2   3   1       51.84       47.30      0.98 o
   3   3   1       66.91       80.04      1.83 o
   4   3   1       44.72       36.30      1.49 o
   5   3   1      161.85      158.00      3.27 o
   6   3   1      231.13      239.17      6.69 o
   7   3   1      118.63      119.80      4.15 o
   8   3   1       11.29       10.57      2.44 o
   9   3   1        5.29        2.40      2.86 o
  -9   4   1        9.20        4.86      2.67 o
  -8   4   1      135.83      132.66      5.34 o
  -7   4   1       20.83       30.27      2.60 o
  -6   4   1        4.45        5.88      1.44 o
  -5   4   1      581.45      734.05      9.55 o
  -4   4   1      246.11      212.36      4.05 o
  -3   4   1       71.94      101.85      2.25 o
  -2   4   1      126.86      128.09      2.17 o
  -1   4   1     2134.94     2279.15     26.04 o
   0   4   1       44.78       47.50      1.37 o
   1   4   1        0.04        5.28      0.72 o
   2   4   1      393.31      333.07      5.64 o
   3   4   1      365.72      464.21      5.66 o
   4   4   1       40.21       29.95      1.52 o
   5   4   1      184.69      199.37      3.94 o
   6   4   1      433.58      446.14      8.33 o
   7   4   1       91.53       90.64      3.99 o
   8   4   1       51.61       54.62      4.30 o
   9   4   1        3.22        2.13      2.88 o
  -9   5   1        1.37        0.43      3.40 o
  -8   5   1        8.97        9.37      3.37 o
  -7   5   1       28.23       28.58      2.67 o
  -6   5   1       18.63       27.33      2.32 o
  -5   5   1       21.75       28.01      1.97 o
  -4   5   1      603.39      647.91      9.13 o
  -3   5   1      111.97      120.90      2.46 o
  -2   5   1      664.97      626.35      7.60 o
  -1   5   1      376.05      462.84      6.69 o
   0   5   1     1525.68     1547.71     19.35 o
   1   5   1      912.13     1106.38     14.34 o
   2   5   1      600.21      665.43      8.49 o
   3   5   1        0.24        0.36      0.56 o
   4   5   1       32.09       26.26      1.99 o
   5   5   1       13.54       27.34      1.79 o
   6   5   1       68.09       62.25      3.05 o
   7   5   1        0.44       -0.46      1.69 o
   8   5   1       54.35       52.96      4.21 o
   9   5   1       38.01       31.38      4.63 o
  -8   6   1        0.06        2.66      2.88 o
  -7   6   1        6.04        5.63      2.08 o
  -6   6   1        5.25        4.69      1.66 o
  -5   6   1        0.92        3.02      1.18 o
  -4   6   1       31.67       36.16      1.63 o
  -3   6   1      113.04       82.66      2.02 o
  -2   6   1       29.87       38.67      1.86 o
  -1   6   1      510.99      579.58      9.53 o
   0   6   1     1133.93     1281.64     21.02 o
   1   6   1     1018.69     1050.22     13.61 o
   2   6   1        5.05       10.34      1.08 o
   3   6   1      125.31      128.12      3.19 o
   4   6   1       55.96       66.05      2.14 o
   5   6   1       25.42       29.86      2.05 o
   6   6   1       10.05       10.94      1.99 o
   7   6   1       25.42       29.07      3.02 o
   8   6   1      147.85      147.73      7.33 o
  -8   7   1        7.46        9.36      3.34 o
  -7   7   1       13.94       11.64      2.52 o
  -6   7   1      122.61      116.00      5.41 o
  -5   7   1       16.33       11.96      1.60 o
  -4   7   1      626.36      641.69      8.15 o
  -3   7   1        2.47        2.90      0.90 o
  -2   7   1      910.28      995.98     12.46 o
  -1   7   1        4.13        5.09      0.70 o
   0   7   1        0.13        0.11      0.73 o
   1   7   1        7.62        4.80      1.09 o
   2   7   1      173.82      205.62      6.31 o
   3   7   1        8.91        6.09      0.93 o
   4   7   1       70.36       58.32      2.15 o
   5   7   1       17.35       11.40      1.65 o
   6   7   1      121.44      126.91      4.58 o
   7   7   1       11.07        8.65      2.27 o
   8   7   1       35.75       34.17      3.64 o
  -8   8   1       38.43       41.38     10.25 o
  -7   8   1      249.01      260.26      7.47 o
  -6   8   1      119.22      134.53      4.91 o
  -5   8   1      760.62      769.94     12.91 o
  -4   8   1      212.34      220.16      4.63 o
  -3   8   1      912.41      902.37     13.41 o
  -2   8   1      266.09      290.36      4.71 o
  -1   8   1      115.81      141.97      2.59 o
   0   8   1       14.30        4.93      0.93 o
   1   8   1       84.55       87.96      2.48 o
   2   8   1       25.44       25.36      1.08 o
   3   8   1       22.91       20.64      1.36 o
   4   8   1        0.22        0.91      1.11 o
   5   8   1      515.36      513.37     11.01 o
   6   8   1       43.85       46.81      2.98 o
   7   8   1      240.23      269.98      8.11 o
   8   8   1       23.47       21.99      3.49 o
  -7   9   1       55.31       53.46      4.15 o
  -6   9   1      231.77      237.67      9.27 o
  -5   9   1       12.32       10.10      1.69 o
  -4   9   1      373.33      360.82      7.31 o
  -3   9   1       58.56       54.23      2.42 o
  -2   9   1       20.76       23.07      1.63 o
  -1   9   1        0.06        0.62      0.57 o
   0   9   1        0.38        2.60      0.90 o
   1   9   1       15.16       12.61      1.50 o
   2   9   1       27.58       25.33      1.37 o
   3   9   1      443.69      444.88      7.29 o
   4   9   1        0.39       -1.44      1.26 o
   5   9   1      528.70      535.67     14.18 o
   6   9   1        1.34        2.22      3.40 o
   7   9   1       83.62       95.30      6.52 o
  -7  10   1        0.33        0.29      8.93 o
  -6  10   1        2.70        5.43      3.38 o
  -5  10   1        6.78        5.95      2.89 o
  -4  10   1        8.32        8.47      2.08 o
  -3  10   1        8.81        4.10      1.61 o
  -2  10   1        2.41        0.63      1.10 o
  -1  10   1       29.19       29.25      1.61 o
   0  10   1        6.50        5.72      1.42 o
   1  10   1       37.45       35.14      2.18 o
   2  10   1        0.17        0.01      0.90 o
   3  10   1        4.07        0.64      1.15 o
   4  10   1       68.95       57.45      3.92 o
   5  10   1        0.48        1.55      2.36 o
   6  10   1      240.92      265.36      9.82 o
   7  10   1        0.79        1.07      6.56 o
  -6  11   1       42.75       28.64      5.00 o
  -5  11   1       39.81       41.18      4.91 o
  -4  11   1        8.34        8.56      5.31 o
  -3  11   1       33.26       28.04      2.62 o
  -2  11   1        0.75        1.60      1.06 o
  -1  11   1        0.07        1.49      0.89 o
   0  11   1        1.43        0.03      1.09 o
   1  11   1        0.05        1.03      1.67 o
   2  11   1       38.63       29.81      2.97 o
   3  11   1      287.92      256.84      6.24 o
   4  11   1       32.68       28.80      3.77 o
   5  11   1      193.45      192.30      9.21 o
   6  11   1       79.39       75.98      6.73 o
  -5  12   1        0.07        4.32      5.49 o
  -4  12   1        0.15       -1.48      2.20 o
  -3  12   1        6.30       11.44      2.35 o
  -2  12   1       35.80       36.23      2.22 o
  -1  12   1       18.02       18.14      1.59 o
   0  12   1       25.35       17.69      1.87 o
   1  12   1      148.65      133.91      7.33 o
   2  12   1        5.99        2.87      1.33 o
   3  12   1        0.80       -1.75      1.95 o
   4  12   1        2.98        1.32      2.59 o
   5  12   1      219.69      232.72     10.51 o
  -4  13   1       55.25       56.66     16.82 o
  -3  13   1      231.53      252.69      7.92 o
  -2  13   1        2.60        4.51      2.32 o
  -1  13   1        2.13        2.46      1.24 o
   0  13   1        4.18        2.68      1.38 o
   1  13   1       70.66       59.93      3.34 o
   2  13   1       17.39       20.87      3.08 o
   3  13   1        0.49        1.90      1.75 o
   4  13   1       98.48       93.63      6.49 o
  -2  14   1       51.47       61.98      4.91 o
  -1  14   1       19.50       15.88      2.28 o
   0  14   1        9.21       13.93      2.12 o
   1  14   1       61.68       60.25      5.44 o
   2  14   1       12.89       14.40      2.31 o
  -9   0   2      278.84      301.00     12.00 o
  -8   0   2      398.30      415.31     22.54 o
  -7   0   2       35.34       32.61      6.04 o
  -6   0   2      161.33      159.38      5.99 o
  -5   0   2      677.39      701.52     13.02 o
  -4   0   2     2740.40     2516.55     32.90 o
  -3   0   2      114.41      119.56      3.45 o
  -2   0   2    11273.14    10562.72    117.76 o
  -1   0   2     7541.08     6910.58     67.10 o
   0   0   2      639.91      586.18      8.48 o
   1   0   2    14582.03    13794.81    185.65 o
   2   0   2     3579.39     3480.85     42.92 o
   3   0   2     1564.09     1306.80     19.52 o
   4   0   2      872.99      797.15     13.71 o
   5   0   2       84.63       77.14      3.55 o
   6   0   2      154.36      142.56      7.02 o
   7   0   2        0.60        3.15      2.50 o
   8   0   2      172.96      169.81      8.44 o
   9   0   2      137.30      145.95     13.73 o
  -9   1   2      231.55      244.17      9.37 o
  -8   1   2        0.28        0.26      1.96 o
  -7   1   2      577.54      587.48     10.94 o
  -6   1   2       39.07       37.26      2.12 o
  -5   1   2       11.24        9.49      1.27 o
  -4   1   2      393.70      382.08      5.18 o
  -3   1   2      901.69      938.22      9.34 o
  -2   1   2      410.00      375.38      4.00 o
  -1   1   2      377.39      364.96      3.16 o
   0   1   2      562.98      492.29      5.10 o
   1   1   2      852.42      854.54      8.80 o
   2   1   2     6598.06     6189.85     59.28 o
   3   1   2      645.69      631.89      7.50 o
   4   1   2      107.85      127.72      2.65 o
   5   1   2       51.86       43.79      2.10 o
   6   1   2       95.28       85.68      2.97 o
   7   1   2        3.89        3.25      1.58 o
   8   1   2        4.33        5.37      2.15 o
   9   1   2        0.07        2.65      2.47 o
  -9   2   2      109.78      116.45      5.61 o
  -8   2   2        1.64        2.57      2.24 o
  -7   2   2       18.42       16.11      2.41 o
  -6   2   2      800.53      770.62     11.32 o
  -5   2   2      129.63      132.37      2.98 o
  -4   2   2     2061.06     1978.41     19.77 o
  -3   2   2     1036.43     1095.72     11.34 o
  -2   2   2      887.50      960.46      8.68 o
  -1   2   2      323.83      315.46      2.98 o
   0   2   2     2144.89     2062.48     20.46 o
   1   2   2     3250.43     3111.85     30.13 o
   2   2   2      105.40       89.24      1.86 o
   3   2   2      475.94      463.31      5.75 o
   4   2   2        8.71        6.19      1.04 o
   5   2   2       27.69       18.46      1.52 o
   6   2   2       40.85       40.40      2.63 o
   7   2   2        6.46        4.77      1.66 o
   8   2   2        0.13        1.32      2.07 o
   9   2   2        3.13        1.49      2.39 o
  -9   3   2        5.44        1.64      2.48 o
  -8   3   2        3.05        0.35      2.06 o
  -7   3   2       27.49       36.50      2.68 o
  -6   3   2      195.28      165.71      4.36 o
  -5   3   2       18.63        7.70      1.24 o
  -4   3   2       70.89      108.64      2.44 o
  -3   3   2        1.00        0.67      0.61 o
  -2   3   2        0.96        6.97      0.62 o
  -1   3   2      192.11      181.12      2.44 o
   0   3   2      111.66       94.76      1.95 o
   1   3   2        1.38        2.56      0.42 o
   2   3   2       27.70       17.02      0.74 o
   3   3   2      370.25      313.51      4.28 o
   4   3   2       29.21       16.26      1.24 o
   5   3   2       11.94        8.03      1.19 o
   6   3   2        0.23        1.63      1.40 o
   7   3   2        5.67        9.91      2.07 o
   8   3   2       24.53       16.90      3.07 o
   9   3   2        0.12        2.41      2.72 o
  -9   4   2      102.35       98.31      7.07 o
  -8   4   2       29.44       21.33      2.93 o
  -7   4   2      162.22      167.83      5.27 o
  -6   4   2      337.23      353.53      6.67 o
  -5   4   2        2.71        3.90      1.10 o
  -4   4   2      209.11      280.34      5.82 o
  -3   4   2       86.38       68.36      1.74 o
  -2   4   2       16.37       33.40      1.12 o
  -1   4   2       34.65       38.56      1.14 o
   0   4   2      182.95      191.24      3.39 o
   1   4   2      602.64      594.28      8.35 o
   2   4   2      172.72      194.53      3.04 o
   3   4   2      932.74      946.22     10.30 o
   4   4   2      217.41      210.78      3.57 o
   5   4   2      202.52      206.73      4.04 o
   6   4   2      303.27      312.26      6.59 o
   7   4   2        4.10        0.94      1.89 o
   8   4   2        0.01        1.53      2.42 o
   9   4   2        0.13        6.22      3.41 o
  -9   5   2       41.19       42.44      4.33 o
  -8   5   2       50.50       58.02      4.29 o
  -7   5   2       56.49       55.94      3.32 o
  -6   5   2      228.09      236.20      8.31 o
  -5   5   2       55.82       64.66      2.54 o
  -4   5   2       83.41      113.77      3.85 o
  -3   5   2       57.69       50.18      1.63 o
  -2   5   2      167.74      192.49      2.87 o
  -1   5   2      746.90      736.20      9.62 o
   0   5   2       52.99       71.48      1.94 o
   1   5   2     1763.37     1857.60     26.44 o
   2   5   2      675.80      711.81      9.13 o
   3   5   2      259.44      283.86      5.56 o
   4   5   2      184.97      129.16      3.08 o
   5   5   2        1.57        6.05      1.15 o
   6   5   2       64.49       56.01      2.92 o
   7   5   2        0.53       -0.60      1.62 o
   8   5   2      108.81      113.18      5.40 o
  -8   6   2        2.59        4.28      2.91 o
  -7   6   2        0.06        0.84      1.88 o
  -6   6   2        2.33        0.65      1.59 o
  -5   6   2       18.72       15.77      1.75 o
  -4   6   2       81.83      123.36      2.88 o
  -3   6   2       26.34       21.00      1.23 o
  -2   6   2      749.34      842.24     10.02 o
  -1   6   2        2.41       24.22      1.14 o
   0   6   2      281.53      320.26      5.20 o
   1   6   2      296.37      299.47      5.03 o
   2   6   2        0.06        4.04      0.79 o
   3   6   2       18.08       25.71      1.47 o
   4   6   2       91.26       82.84      2.73 o
   5   6   2       32.01       41.40      2.53 o
   6   6   2      137.49      144.91      4.87 o
   7   6   2        3.13        5.01      2.08 o
   8   6   2       62.13       67.39      4.46 o
  -8   7   2        1.23        7.76      3.16 o
  -7   7   2        0.39        5.06      2.13 o
  -6   7   2        0.96       -0.04      1.61 o
  -5   7   2       14.29       15.50      1.77 o
  -4   7   2      105.75      126.09      2.92 o
  -3   7   2        0.66        0.59      0.67 o
  -2   7   2        0.09        0.86      0.56 o
  -1   7   2      273.48      255.00      5.34 o
   0   7   2      135.06      168.72      3.79 o
   1   7   2      317.34      342.26      5.63 o
   2   7   2        7.97        9.74      1.01 o
   3   7   2      124.74      120.44      3.53 o
   4   7   2        0.63        0.43      1.15 o
   5   7   2      679.40      654.27     11.11 o
   6   7   2        8.06        5.88      1.75 o
   7   7   2      272.95      282.18      7.63 o
   8   7   2       52.93       49.25      5.38 o
  -8   8   2        5.49        6.30      3.34 o
  -7   8   2       12.38       12.53      2.56 o
  -6   8   2       72.52       81.16      6.94 o
  -5   8   2      127.76      143.63      6.27 o
  -4   8   2       12.25       13.94      1.52 o
  -3   8   2        6.91        3.25      1.01 o
  -2   8   2      238.76      224.14      3.58 o
  -1   8   2        9.50       21.06      1.53 o
   0   8   2       16.61       17.64      1.66 o
   1   8   2      256.96      189.82      4.11 o
   2   8   2      122.61      161.06      3.23 o
   3   8   2       43.79       47.24      1.89 o
   4   8   2      174.22      157.63      5.14 o
   5   8   2        0.69       -2.23      1.51 o
   6   8   2       38.98       39.84      4.24 o
   7   8   2      123.09      115.28      6.35 o
  -7   9   2        6.00        1.65      2.64 o
  -6   9   2        5.58        6.26      2.74 o
  -5   9   2       23.51       24.19      3.12 o
  -4   9   2      267.69      287.66      5.58 o
  -3   9   2      435.95      484.18      8.45 o
  -2   9   2        0.43       -0.49      1.20 o
  -1   9   2      227.67      201.55      4.75 o
   0   9   2       61.95       73.05      3.24 o
   1   9   2      136.56      110.94      6.44 o
   2   9   2       40.06       46.44      1.98 o
   3   9   2      118.54      116.19      3.67 o
   4   9   2       83.32       85.00      5.00 o
   5   9   2        7.16        4.96      4.01 o
   6   9   2      142.90      156.06      7.36 o
   7   9   2       24.45       28.56      5.83 o
  -7  10   2        0.63        2.71      3.72 o
  -6  10   2       22.79       17.53      4.38 o
  -5  10   2       27.54       32.48     12.54 o
  -4  10   2      167.54      181.54      8.53 o
  -3  10   2      126.87      132.21      4.93 o
  -2  10   2       66.97       67.86      2.35 o
  -1  10   2       45.47       43.85      2.79 o
   0  10   2      484.13      476.64     10.26 o
   1  10   2      792.24      723.80     17.25 o
   2  10   2       32.12       34.89      2.60 o
   3  10   2     1031.71      964.16     13.88 o
   4  10   2      317.38      307.29     10.18 o
   5  10   2        7.76        8.15      3.79 o
   6  10   2      168.00      199.39     13.66 o
  -6  11   2        1.49       -1.49      3.06 o
  -5  11   2        0.05       -2.17      2.71 o
  -4  11   2       46.37       55.79      3.87 o
  -3  11   2        5.57        4.96      1.76 o
  -2  11   2       81.37       78.61      2.90 o
  -1  11   2        0.16       -0.29      1.54 o
   0  11   2      193.36      162.83      8.13 o
   1  11   2       46.51       62.72      5.08 o
   2  11   2       63.35       48.51      4.77 o
   3  11   2      104.12      105.91      4.09 o
   4  11   2      163.95      163.26      7.67 o
   5  11   2       46.82       49.22      8.50 o
   6  11   2       38.44       41.12      9.39 o
  -5  12   2        1.86       -0.54      3.24 o
  -4  12   2       23.65       26.56      7.50 o
  -3  12   2       14.40       19.51      3.70 o
  -2  12   2       44.66       44.32      2.42 o
  -1  12   2        5.17        2.60      1.21 o
   0  12   2        6.87        9.47      2.66 o
   1  12   2        1.04        2.59      2.25 o
   2  12   2        1.59        0.98      2.39 o
   3  12   2        1.06        1.39      2.11 o
   4  12   2        0.05       -0.09      2.34 o
   5  12   2        3.02        1.10      3.34 o
  -4  13   2        1.95       -2.70      7.93 o
  -3  13   2       12.93       10.83      4.23 o
  -2  13   2        0.01        2.44      1.44 o
  -1  13   2       11.16        9.84      3.18 o
   0  13   2        0.89       -0.07      2.07 o
   1  13   2        5.97        4.65      2.42 o
   2  13   2        7.15        3.95      1.58 o
   3  13   2        0.10        1.89      1.73 o
   4  13   2        7.80       11.62      3.46 o
  -2  14   2      113.27      137.11      4.87 o
  -1  14   2       79.42       87.58      3.58 o
   0  14   2        1.34        0.77      2.44 o
   1  14   2       35.11       35.21      4.75 o
   2  14   2        4.43        8.32      2.25 o
  -9   1   3      186.89      200.58      9.31 o
  -8   1   3       16.54       11.42      2.66 o
  -7   1   3      415.79      420.50      8.93 o
  -6   1   3      457.17      481.10      8.18 o
  -5   1   3       14.41       22.29      1.51 o
  -4   1   3      297.15      281.30      4.25 o
  -3   1   3      833.98      834.90      8.52 o
  -2   1   3      217.15      238.06      2.98 o
  -1   1   3      195.54      142.44      1.68 o
   0   1   3     1027.46      990.75     11.56 o
   1   1   3     2636.58     2589.04     27.10 o
   2   1   3      950.80      931.53     10.63 o
   3   1   3       91.16       68.61      1.90 o
   4   1   3      590.98      536.64      9.60 o
   5   1   3        2.94        1.46      0.89 o
   6   1   3      587.42      616.82      8.91 o
   7   1   3       42.23       36.17      2.69 o
   8   1   3      211.85      208.67      6.49 o
   9   1   3       36.03       37.03      4.23 o
  -9   2   3       21.60       15.46      3.18 o
  -8   2   3        7.11        8.33      2.41 o
  -7   2   3       61.25       56.18      3.64 o
  -6   2   3      166.32      163.38      4.40 o
  -5   2   3       80.01      105.76      2.85 o
  -4   2   3      409.88      434.29      5.73 o
  -3   2   3      231.76      277.58      4.07 o
  -2   2   3     1458.71     1543.68     14.90 o
  -1   2   3        0.19       -0.04      0.29 o
   0   2   3       86.12       81.62      1.37 o
   1   2   3     2349.71     2333.47     24.51 o
   2   2   3     1433.64     1288.10     14.14 o
   3   2   3      558.86      486.60      6.45 o
   4   2   3      551.96      600.23      8.19 o
   5   2   3       32.79       41.24      2.08 o
   6   2   3        2.74        5.12      1.37 o
   7   2   3        0.28        0.07      1.54 o
   8   2   3       69.69       72.34      4.72 o
   9   2   3       13.56        9.96      3.23 o
  -9   3   3      151.73      139.52      6.10 o
  -8   3   3      457.78      469.78     10.16 o
  -7   3   3        7.41        4.16      1.91 o
  -6   3   3       74.82       74.31      3.12 o
  -5   3   3       41.77       31.60      1.85 o
  -4   3   3       50.80       43.66      1.88 o
  -3   3   3     2107.36     2281.72     23.48 o
  -2   3   3      297.44      327.37      4.29 o
  -1   3   3     3199.06     3214.41     29.74 o
   0   3   3       57.73       59.54      1.71 o
   1   3   3       79.41       62.74      1.60 o
   2   3   3      770.98      825.64      9.53 o
   3   3   3        3.44        2.75      0.68 o
   4   3   3        0.08        1.94      0.84 o
   5   3   3        0.02        1.73      0.99 o
   6   3   3       21.05       17.11      2.05 o
   7   3   3       23.38       20.68      2.47 o
   8   3   3       33.97       36.93      3.72 o
   9   3   3       33.94       33.14      4.18 o
  -9   4   3        7.05        5.35      2.98 o
  -8   4   3        0.73        1.26      2.13 o
  -7   4   3       80.29       87.63      4.01 o
  -6   4   3        0.01        0.35      1.25 o
  -5   4   3        1.32        4.54      1.17 o
  -4   4   3      170.14      177.44      3.73 o
  -3   4   3       39.62       30.42      1.33 o
  -2   4   3      412.46      424.09      5.28 o
  -1   4   3       68.29       59.31      1.41 o
   0   4   3       34.46       22.92      1.03 o
   1   4   3      178.90      125.66      2.35 o
   2   4   3      284.10      248.01      4.77 o
   3   4   3       30.90       37.56      1.40 o
   4   4   3      256.92      283.96      4.37 o
   5   4   3        3.26        0.20      0.92 o
   6   4   3       64.56       72.30      3.25 o
   7   4   3        9.86        8.86      2.01 o
   8   4   3      265.31      295.31      8.55 o
   9   4   3       12.40       17.20      4.05 o
  -8   5   3      120.28      123.01      8.84 o
  -7   5   3        8.26        4.95      1.83 o
  -6   5   3      238.45      229.64      5.72 o
  -5   5   3       33.77       39.27      2.12 o
  -4   5   3       85.45       82.15      3.46 o
  -3   5   3      132.74      143.69      2.75 o
  -2   5   3      143.13      172.81      3.07 o
  -1   5   3      150.07      173.88      3.18 o
   0   5   3      233.93      198.92      3.84 o
   1   5   3       31.15       35.40      3.78 o
   2   5   3      235.02      239.93      4.97 o
   3   5   3       19.22       16.69      1.27 o
   4   5   3      216.67      214.76      4.19 o
   5   5   3       94.81       96.90      3.32 o
   6   5   3        8.58        9.64      1.74 o
   7   5   3       72.29       75.00      4.10 o
   8   5   3      222.67      235.71      7.51 o
  -8   6   3      118.68      110.04      8.94 o
  -7   6   3      206.82      188.95     10.36 o
  -6   6   3       44.80       39.55      2.72 o
  -5   6   3       53.07       37.87      2.37 o
  -4   6   3       58.62       95.72      2.78 o
  -3   6   3      107.89       95.50      2.51 o
  -2   6   3        0.07       -0.30      0.59 o
  -1   6   3        6.79       15.73      1.29 o
   0   6   3       33.13       47.53      2.10 o
   1   6   3       23.12       21.58      2.50 o
   2   6   3      585.30      546.22      8.79 o
   3   6   3        8.25       10.20      1.16 o
   4   6   3       61.69       59.79      2.02 o
   5   6   3        0.21       -0.64      1.18 o
   6   6   3      468.06      477.10      9.60 o
   7   6   3       46.68       45.95      3.47 o
   8   6   3      139.52      148.31      6.04 o
  -8   7   3        0.23       -1.17      2.77 o
  -7   7   3       86.20       82.49      4.57 o
  -6   7   3       17.17       17.93      2.53 o
  -5   7   3      131.88      118.76      3.86 o
  -4   7   3      125.17      128.08      3.44 o
  -3   7   3      354.86      334.97      5.86 o
  -2   7   3        9.85       13.69      1.28 o
  -1   7   3       54.84       71.84      2.39 o
   0   7   3       21.93       19.79      1.38 o
   1   7   3       53.74       34.90      1.94 o
   2   7   3       23.42       27.53      1.56 o
   3   7   3      141.44      136.73      3.39 o
   4   7   3      141.48      136.03      6.31 o
   5   7   3        2.43       -0.94      1.78 o
   6   7   3      124.25      126.53      6.88 o
   7   7   3       33.56       32.60      3.01 o
   8   7   3       13.00       11.20      3.05 o
  -7   8   3       12.59       11.86      2.84 o
  -6   8   3      275.88      278.11      7.38 o
  -5   8   3       45.02       42.21      3.97 o
  -4   8   3     1412.86     1473.71     19.30 o
  -3   8   3        0.28        1.42      0.97 o
  -2   8   3     1158.78     1098.17     12.95 o
  -1   8   3      122.25      112.37      4.17 o
   0   8   3       17.69       18.48      1.77 o
   1   8   3        9.83        8.82      2.82 o
   2   8   3      319.96      326.67      5.83 o
   3   8   3       11.53        5.42      1.33 o
   4   8   3      107.90       97.99      4.93 o
   5   8   3        0.75        3.53      2.20 o
   6   8   3       19.72       19.27      3.47 o
   7   8   3       11.00        9.56      3.43 o
  -7   9   3        8.83        6.22      3.34 o
  -6   9   3       33.32       32.88      3.30 o
  -5   9   3       30.81       28.30      2.79 o
  -4   9   3       25.29       24.26      4.15 o
  -3   9   3      455.36      441.21      7.82 o
  -2   9   3      199.81      179.18      3.76 o
  -1   9   3     1314.12     1248.39     19.38 o
   0   9   3       51.62       61.82      2.26 o
   1   9   3      414.92      379.66      8.45 o
   2   9   3      455.60      439.44      9.72 o
   3   9   3       16.39       17.81      1.71 o
   4   9   3       69.47       63.37      4.38 o
   5   9   3        9.88        7.82      3.91 o
   6   9   3        0.46       -1.51      2.49 o
   7   9   3       60.04       53.20      5.43 o
  -6  10   3       18.99       19.04      3.19 o
  -5  10   3        1.15        1.66      1.95 o
  -4  10   3       27.06       26.77      2.98 o
  -3  10   3       38.93       44.63      2.84 o
  -2  10   3       32.54       30.76      2.20 o
  -1  10   3        0.22       -1.54      1.24 o
   0  10   3        0.64        3.06      1.57 o
   1  10   3        4.61       17.65      2.49 o
   2  10   3       84.75       95.46      3.83 o
   3  10   3       25.96       23.94      1.73 o
   4  10   3       44.99       45.89      4.52 o
   5  10   3       90.51       93.40      6.05 o
   6  10   3        0.10        0.27      2.89 o
  -6  11   3        0.65       -2.88      2.89 o
  -5  11   3       15.93        9.51      5.75 o
  -4  11   3       54.82       63.94      4.11 o
  -3  11   3        0.31       -0.21      1.52 o
  -2  11   3       41.37       32.65      3.57 o
  -1  11   3       96.52       85.77      5.02 o
   0  11   3        3.15        2.21      2.14 o
   1  11   3      368.89      327.00     13.55 o
   2  11   3       65.76       68.10      5.87 o
   3  11   3       43.97       41.39      4.88 o
   4  11   3      192.05      180.91      6.57 o
   5  11   3        0.23       -0.25      7.39 o
   6  11   3        5.47       11.12      5.86 o
  -5  12   3       67.47       79.88      6.80 o
  -4  12   3      112.59      105.36      5.35 o
  -3  12   3       22.83       33.99      3.12 o
  -2  12   3      120.35      120.07      7.28 o
  -1  12   3      179.93      182.85      9.73 o
   0  12   3       12.39        9.68      2.98 o
   1  12   3       15.41       12.50      3.20 o
   2  12   3       29.66       23.78      4.20 o
   3  12   3       13.86       13.13      2.22 o
   4  12   3       36.52       42.12      4.77 o
   5  12   3        0.66        0.08      5.35 o
  -4  13   3        4.05       10.69      3.79 o
  -3  13   3        6.70        5.61      2.51 o
  -2  13   3        0.99        1.33      1.94 o
  -1  13   3        0.05       -0.37      2.35 o
   0  13   3        0.47        0.68      2.52 o
   1  13   3        3.81        2.98      2.54 o
   2  13   3        0.10        0.45      2.42 o
   3  13   3       44.09       35.47      3.25 o
   4  13   3        2.23       -2.20      3.73 o
  -2  14   3        1.60       -0.75      2.14 o
  -1  14   3      207.48      261.96     12.88 o
   0  14   3       15.38       25.12      4.32 o
   1  14   3       27.60       27.21      4.60 o
   2  14   3      107.33      103.77      8.31 o
  -9   0   4       49.92       51.25      8.66 o
  -8   0   4       14.07        8.88      3.64 o
  -7   0   4      860.53      869.78     20.55 o
  -6   0   4      335.51      326.06     10.25 o
  -5   0   4      778.30      791.33     14.63 o
  -4   0   4       59.40       47.19      2.42 o
  -3   0   4      165.56      179.92      3.99 o
  -2   0   4       40.01       44.27      1.85 o
  -1   0   4       40.05       56.74      2.94 o
   0   0   4      653.09      588.12     10.37 o
   1   0   4      867.13      820.07     14.05 o
   2   0   4     1077.16     1209.47     20.58 o
   3   0   4     3229.23     3674.13     58.90 o
   4   0   4     1859.23     1728.13     37.02 o
   5   0   4      317.62      288.62      7.24 o
   6   0   4       95.74       98.41      5.56 o
   7   0   4      239.05      262.90      9.66 o
   8   0   4       16.93       12.90      3.67 o
   9   0   4       55.60       64.11      8.03 o
  -9   1   4        6.06        5.48      2.88 o
  -8   1   4      594.01      602.19     11.95 o
  -7   1   4       28.31       31.51      3.38 o
  -6   1   4      883.87      872.48     12.56 o
  -5   1   4       26.22       31.04      1.68 o
  -4   1   4       82.11       67.31      2.01 o
  -3   1   4      154.38      173.48      2.76 o
  -2   1   4      650.86      620.63      7.07 o
  -1   1   4      166.61      191.71      2.92 o
   0   1   4       61.51       73.22      1.72 o
   1   1   4      428.74      432.27      7.08 o
   2   1   4        1.22        0.11      0.51 o
   3   1   4      896.50      883.86     12.58 o
   4   1   4      420.53      453.85      7.15 o
   5   1   4        2.61        0.02      0.92 o
   6   1   4       53.94       46.51      2.59 o
   7   1   4       11.15       11.56      2.56 o
   8   1   4       17.37       18.28      4.19 o
   9   1   4        1.28        2.72      2.90 o
  -9   2   4        3.15        0.43      2.69 o
  -8   2   4      459.56      450.46     10.06 o
  -7   2   4        0.21       -0.81      1.65 o
  -6   2   4        4.79        1.18      1.30 o
  -5   2   4       67.67       82.02      3.62 o
  -4   2   4      131.17      134.13      2.92 o
  -3   2   4      109.52      108.56      2.36 o
  -2   2   4      340.71      371.38      4.26 o
  -1   2   4       10.22       10.84      0.72 o
   0   2   4      328.05      349.17      5.21 o
   1   2   4      690.05      768.15      9.43 o
   2   2   4      146.97      135.52      2.72 o
   3   2   4        8.24        4.99      0.79 o
   4   2   4       38.82       20.74      2.19 o
   5   2   4      221.86      207.39      4.76 o
   6   2   4        5.13        3.87      1.52 o
   7   2   4        2.59        2.73      1.76 o
   8   2   4        0.53        1.69      2.37 o
   9   2   4       27.06       24.18      3.70 o
  -9   3   4       38.29       34.63      4.14 o
  -8   3   4       46.69       37.55      3.52 o
  -7   3   4        5.13        7.75      2.06 o
  -6   3   4        2.27        0.00      1.29 o
  -5   3   4       87.29       88.86      3.95 o
  -4   3   4       84.86      129.93      3.30 o
  -3   3   4      152.19      182.65      3.27 o
  -2   3   4      204.78      287.68      4.01 o
  -1   3   4      797.77      842.03      9.75 o
   0   3   4      221.33      283.52      5.13 o
   1   3   4      156.01      162.59      6.79 o
   2   3   4       51.52       83.52      2.94 o
   3   3   4      349.36      371.03      5.80 o
   4   3   4        1.50        0.42      0.82 o
   5   3   4        3.09        6.25      2.04 o
   6   3   4        2.74        2.26      1.96 o
   7   3   4       35.07       41.62      3.08 o
   8   3   4        9.90        7.50      2.67 o
   9   3   4        2.85        4.57      3.30 o
  -9   4   4        7.83        9.89      3.09 o
  -8   4   4       31.78       29.62      3.54 o
  -7   4   4        1.76        3.49      2.07 o
  -6   4   4       40.10       40.35      2.72 o
  -5   4   4       13.58       19.17      2.20 o
  -4   4   4      230.91      234.11      4.46 o
  -3   4   4        7.67        7.52      0.94 o
  -2   4   4       19.23       38.60      1.42 o
  -1   4   4      143.54      154.18      2.88 o
   0   4   4        4.62        0.43      0.77 o
   1   4   4     1362.91     1509.29     25.48 o
   2   4   4      126.81      117.46      2.64 o
   3   4   4      279.12      266.57      4.15 o
   4   4   4       20.58       22.07      1.96 o
   5   4   4       35.40       39.45      3.61 o
   6   4   4       17.76       20.41      2.16 o
   7   4   4        9.67        7.80      2.05 o
   8   4   4        3.01        1.26      2.57 o
  -8   5   4      106.46       96.31      5.42 o
  -7   5   4       10.91       11.55      2.41 o
  -6   5   4      103.32      104.96      3.99 o
  -5   5   4       43.97       35.29      2.08 o
  -4   5   4        8.84       29.03      1.58 o
  -3   5   4       57.75       66.19      2.45 o
  -2   5   4        1.43        5.64      0.86 o
  -1   5   4       43.30       45.67      1.57 o
   0   5   4      157.17      197.36      6.01 o
   1   5   4      447.03      491.28      8.32 o
   2   5   4      890.90     1015.51     15.73 o
   3   5   4      121.04      104.90      2.79 o
   4   5   4      668.86      684.88      8.93 o
   5   5   4        1.93        3.79      1.47 o
   6   5   4       44.14       43.05      2.68 o
   7   5   4       79.65       91.66      6.07 o
   8   5   4       22.93       24.22      3.70 o
  -8   6   4        1.13        0.06      2.46 o
  -7   6   4        7.04        5.67      2.24 o
  -6   6   4        5.21        3.64      1.54 o
  -5   6   4       34.58       38.14      2.57 o
  -4   6   4       46.49       33.92      1.86 o
  -3   6   4      258.55      250.07      4.81 o
  -2   6   4       95.90       92.36      2.46 o
  -1   6   4       50.53       60.87      1.96 o
   0   6   4       38.84       27.60      1.77 o
   1   6   4        2.41        4.20      1.16 o
   2   6   4        0.05        4.22      1.13 o
   3   6   4      132.73       96.89      4.30 o
   4   6   4      253.66      258.87      7.86 o
   5   6   4        0.68       -0.04      1.25 o
   6   6   4      309.24      328.73      8.09 o
   7   6   4      468.70      504.79     11.51 o
   8   6   4       81.41       88.50      4.90 o
  -8   7   4        1.87        2.75      3.18 o
  -7   7   4        3.53        0.92      2.59 o
  -6   7   4       96.08       90.63      4.72 o
  -5   7   4      402.49      374.92      7.36 o
  -4   7   4      161.75      168.54      4.25 o
  -3   7   4     1244.70     1262.59     16.43 o
  -2   7   4      511.56      507.27      6.96 o
  -1   7   4      133.63      147.63      3.21 o
   0   7   4       97.23       95.63      2.82 o
   1   7   4       34.54       39.08      2.20 o
   2   7   4      157.44      163.53      4.77 o
   3   7   4      551.15      502.00      9.13 o
   4   7   4      463.41      465.18     10.70 o
   5   7   4       37.42       33.55      5.48 o
   6   7   4      479.44      473.59     11.23 o
   7   7   4        3.60        2.09      2.18 o
   8   7   4       56.00       60.18      6.81 o
  -7   8   4       12.43        9.58      3.27 o
  -6   8   4        0.31       -1.10      1.82 o
  -5   8   4        3.38        3.82      1.53 o
  -4   8   4        6.47        7.20      1.44 o
  -3   8   4      433.41      409.08      6.91 o
  -2   8   4      293.66      306.10      4.88 o
  -1   8   4      740.81      701.20     10.83 o
   0   8   4      110.23      144.43      3.63 o
   1   8   4      121.00      103.30      3.52 o
   2   8   4       36.60       41.90      2.16 o
   3   8   4      126.21      146.56      4.70 o
   4   8   4      102.34       95.50      5.27 o
   5   8   4       23.58       21.49      3.34 o
   6   8   4        3.98        4.32      2.63 o
   7   8   4        7.44        3.58      3.37 o
  -7   9   4        0.02        1.73      3.42 o
  -6   9   4        0.59        1.44      2.23 o
  -5   9   4       30.15       32.38      4.09 o
  -4   9   4        2.53        0.16      1.26 o
  -3   9   4       66.10       54.50      2.56 o
  -2   9   4      689.70      708.84     12.26 o
  -1   9   4      472.21      452.72      8.81 o
   0   9   4     1220.10     1221.49     21.98 o
   1   9   4      262.57      252.75      9.12 o
   2   9   4      126.88      120.81      4.58 o
   3   9   4        1.04        2.21      1.26 o
   4   9   4        4.44        3.28      1.98 o
   5   9   4       29.68       30.69      4.01 o
   6   9   4        4.50        2.98      3.22 o
   7   9   4        8.64        9.46      3.63 o
  -6  10   4       15.94       11.53      3.05 o
  -5  10   4        6.47        6.77      3.22 o
  -4  10   4       28.64       34.50      2.47 o
  -3  10   4        1.17        1.40      1.73 o
  -2  10   4       78.16       86.08      2.87 o
  -1  10   4        0.63        3.57      1.80 o
   0  10   4      228.10      220.10      6.11 o
   1  10   4      102.83       97.10      5.15 o
   2  10   4      277.75      286.44      7.92 o
   3  10   4       12.51       14.34      1.67 o
   4  10   4       16.23       13.19      4.15 o
   5  10   4       24.28       24.29      5.77 o
   6  10   4        2.51        4.28      2.96 o
  -5  11   4        8.28       11.27      4.36 o
  -4  11   4      106.69      124.95      5.68 o
  -3  11   4        7.86        7.62      1.94 o
  -2  11   4       77.69       73.31      3.60 o
  -1  11   4        1.39        2.61      2.26 o
   0  11   4       16.98       14.85      3.31 o
   1  11   4        5.28        5.89      2.47 o
   2  11   4      260.69      234.92      7.58 o
   3  11   4        0.31       -0.21      1.19 o
   4  11   4      125.57      121.05      6.12 o
   5  11   4       10.76        9.47      3.67 o
  -5  12   4        7.85        9.26      3.83 o
  -4  12   4       28.93       26.02      3.40 o
  -3  12   4      100.44      114.73      5.12 o
  -2  12   4        1.48        1.98      1.74 o
  -1  12   4      125.15      108.09      7.68 o
   0  12   4        3.90        2.21      2.37 o
   1  12   4        0.33        2.79      2.19 o
   2  12   4       18.16       28.15      4.58 o
   3  12   4       38.01       40.14      3.24 o
   4  12   4       78.90       91.90      6.81 o
  -3  13   4        0.74        2.82      2.30 o
  -2  13   4        0.20        1.12      1.81 o
  -1  13   4        0.20        1.46      2.49 o
   0  13   4        0.02       -0.05      2.42 o
   1  13   4        5.64        1.98      2.66 o
   2  13   4        1.44        3.06      2.93 o
   3  13   4       35.58       31.04      5.43 o
  -1  14   4      154.45      177.61     10.74 o
   0  14   4        0.00        0.30      2.73 o
   1  14   4        3.23        7.14      3.53 o
  -9   1   5       43.11       42.13      5.30 o
  -8   1   5       21.75       25.14      4.20 o
  -7   1   5      177.61      192.17      6.06 o
  -6   1   5       13.39       14.58      2.23 o
  -5   1   5      388.10      362.76      5.60 o
  -4   1   5       15.56        7.01      0.93 o
  -3   1   5      474.58      407.55      5.59 o
  -2   1   5       10.16       27.69      1.24 o
  -1   1   5        0.18        0.98      0.45 o
   0   1   5     1541.12     1446.88     31.29 o
   1   1   5       25.09       34.68      1.39 o
   2   1   5     1282.95     1175.14     13.30 o
   3   1   5     1338.24     1413.87     17.31 o
   4   1   5      284.72      289.80      8.66 o
   5   1   5      655.52      665.99     12.67 o
   6   1   5       20.98       11.91      1.97 o
   7   1   5       30.53       33.17      5.50 o
   8   1   5       12.94       13.24      3.26 o
   9   1   5        1.73        3.28      3.34 o
  -9   2   5        1.15       -0.44      2.79 o
  -8   2   5        9.12        7.44      2.62 o
  -7   2   5       73.95       76.59      5.72 o
  -6   2   5       42.78       37.12      2.88 o
  -5   2   5       28.13       33.86      2.06 o
  -4   2   5       12.77       20.68      1.55 o
  -3   2   5      311.19      275.50      4.64 o
  -2   2   5       36.55       41.37      1.36 o
  -1   2   5     2439.27     2395.00     25.55 o
   0   2   5      212.72      239.48      4.12 o
   1   2   5       61.03       68.87      1.79 o
   2   2   5     1611.70     1668.92     18.28 o
   3   2   5      175.72      165.90      3.82 o
   4   2   5      896.27      857.64     14.60 o
   5   2   5       38.36       47.72      2.51 o
   6   2   5       41.92       47.12      3.12 o
   7   2   5       19.64       19.18      2.54 o
   8   2   5        0.68       -0.10      2.20 o
  -9   3   5       26.59       24.71      3.73 o
  -8   3   5       20.56       10.07      3.37 o
  -7   3   5       87.13       85.08      4.69 o
  -6   3   5        1.48        1.17      1.43 o
  -5   3   5      149.84      174.50      4.23 o
  -4   3   5       40.63       47.08      2.10 o
  -3   3   5      540.92      570.72      7.32 o
  -2   3   5      351.23      340.69      5.04 o
  -1   3   5      786.77      792.83     11.45 o
   0   3   5      410.60      432.42      6.55 o
   1   3   5       39.01       34.88      1.81 o
   2   3   5      167.32      167.81      3.94 o
   3   3   5      497.15      518.62     11.61 o
   4   3   5       44.04       29.51      2.19 o
   5   3   5       96.39       91.06      3.52 o
   6   3   5       19.49       27.26      2.54 o
   7   3   5       12.52       12.25      2.29 o
   8   3   5       22.68       26.22      3.49 o
  -8   4   5       17.82       16.39      2.98 o
  -7   4   5       25.85       23.85      3.07 o
  -6   4   5        2.33        3.27      1.49 o
  -5   4   5        1.23        0.42      1.25 o
  -4   4   5        2.53        0.72      0.89 o
  -3   4   5      164.04      114.54      2.59 o
  -2   4   5      156.90      201.45      3.53 o
  -1   4   5      169.43      162.61      4.01 o
   0   4   5     1146.28     1181.40     17.69 o
   1   4   5      271.25      253.47      5.31 o
   2   4   5       14.08       16.20      1.08 o
   3   4   5       87.52       83.89      3.89 o
   4   4   5      120.95      108.56      2.80 o
   5   4   5       40.09       38.05      2.43 o
   6   4   5      105.40      121.56      4.38 o
   7   4   5       54.97       55.03      6.36 o
   8   4   5       14.46       12.25      4.14 o
  -8   5   5       10.36       10.60      2.89 o
  -7   5   5       40.10       42.65      3.64 o
  -6   5   5        0.00        3.35      1.56 o
  -5   5   5       64.78       48.39      2.41 o
  -4   5   5       32.34       36.10      1.77 o
  -3   5   5        0.44        1.58      0.73 o
  -2   5   5      131.57      135.51      3.10 o
  -1   5   5       88.47      132.83      4.42 o
   0   5   5       73.38       64.08      2.08 o
   1   5   5       15.55        9.40      1.93 o
   2   5   5       21.14       13.19      1.75 o
   3   5   5       24.48       31.89      1.89 o
   4   5   5      731.29      716.77     10.95 o
   5   5   5        1.99        3.81      1.45 o
   6   5   5      192.49      211.77      8.33 o
   7   5   5        3.46        3.62      2.07 o
   8   5   5       17.97       21.02      3.72 o
  -8   6   5      152.53      149.08      7.21 o
  -7   6   5      216.42      225.83      7.19 o
  -6   6   5      266.22      281.47      6.64 o
  -5   6   5      168.28      151.95      4.00 o
  -4   6   5        0.04        0.11      0.94 o
  -3   6   5      106.06      127.98      3.39 o
  -2   6   5       42.01       52.19      2.31 o
  -1   6   5       16.18       13.25      1.00 o
   0   6   5       48.85       28.04      2.21 o
   1   6   5       86.78      123.33      4.30 o
   2   6   5      106.73      100.94      3.83 o
   3   6   5       37.65       47.45      2.37 o
   4   6   5      117.25      113.36      4.73 o
   5   6   5       54.17       58.13      4.16 o
   6   6   5       85.01       76.98      5.34 o
   7   6   5      186.01      190.44      6.14 o
   8   6   5       34.50       30.14      6.92 o
  -8   7   5        0.87       -0.94      3.27 o
  -7   7   5       77.06       79.12      6.43 o
  -6   7   5        1.19        0.74      1.86 o
  -5   7   5      503.66      518.44      9.23 o
  -4   7   5        0.03       -0.43      1.14 o
  -3   7   5        0.04        2.11      1.02 o
  -2   7   5        0.25        0.98      0.82 o
  -1   7   5      727.62      719.51     10.93 o
   0   7   5      267.31      222.71     15.87 o
   1   7   5      182.27      180.70      8.71 o
   2   7   5      663.55      635.02     12.83 o
   3   7   5       95.99       87.25      3.24 o
   4   7   5       26.46       17.23      2.38 o
   5   7   5      311.31      322.10     11.35 o
   6   7   5        1.66        0.18      2.64 o
   7   7   5       19.43       17.88      2.92 o
  -7   8   5       10.64        6.33      3.57 o
  -6   8   5       20.63       23.24      2.99 o
  -5   8   5      224.66      218.91      6.25 o
  -4   8   5        6.87        9.92      1.66 o
  -3   8   5      586.79      575.49      8.98 o
  -2   8   5      101.95      104.77      2.90 o
  -1   8   5      415.86      403.76      7.11 o
   0   8   5        8.97        6.41      1.53 o
   1   8   5      112.71      128.85      4.74 o
   2   8   5      109.41       95.89      5.51 o
   3   8   5       91.87       85.05      8.26 o
   4   8   5       85.62       90.46      5.09 o
   5   8   5      280.15      286.27     10.62 o
   6   8   5        0.33       -2.84      3.41 o
   7   8   5       15.96        9.79      3.76 o
  -7   9   5       21.08       15.53      4.18 o
  -6   9   5       53.13       59.33      5.79 o
  -5   9   5       61.02       72.27      4.26 o
  -4   9   5        8.65        7.42      1.69 o
  -3   9   5      390.82      395.59      9.22 o
  -2   9   5      648.70      685.02     11.88 o
  -1   9   5       67.48       75.39      3.45 o
   0   9   5      325.35      336.12     10.37 o
   1   9   5       11.55       12.72      2.02 o
   2   9   5       15.45       11.03      3.40 o
   3   9   5        2.23        0.58      1.30 o
   4   9   5       32.59       35.22      3.37 o
   5   9   5        7.79        4.32      2.87 o
   6   9   5        6.67       12.34      3.65 o
  -6  10   5        9.71        8.55      3.02 o
  -5  10   5        0.06        1.57      2.03 o
  -4  10   5       64.70       64.75      4.59 o
  -3  10   5       25.33       24.01      2.84 o
  -2  10   5        0.07       -1.40      1.07 o
  -1  10   5       21.34       19.33      2.08 o
   0  10   5      143.68      140.53      5.12 o
   1  10   5      144.34      155.88      6.13 o
   2  10   5        0.33       -1.09      1.44 o
   3  10   5       26.77       22.65      2.90 o
   4  10   5       40.00       35.89      3.08 o
   5  10   5        1.34        1.18      2.93 o
   6  10   5        0.62       -2.30      3.20 o
  -5  11   5        7.85        7.54      2.70 o
  -4  11   5        0.69        3.28      1.87 o
  -3  11   5      191.23      183.46      5.36 o
  -2  11   5        4.28        2.61      1.30 o
  -1  11   5      154.64      158.76      5.49 o
   0  11   5        2.62        1.91      1.54 o
   1  11   5        4.36        3.88      1.72 o
   2  11   5        9.68        4.54      1.93 o
   3  11   5        5.92       10.39      2.67 o
   4  11   5       45.80       41.01      2.92 o
   5  11   5        1.49        2.59      2.77 o
  -4  12   5       55.11       56.91      4.36 o
  -3  12   5       69.79       80.15      6.40 o
  -2  12   5       99.85      115.04      5.21 o
  -1  12   5        0.37        6.88      3.06 o
   0  12   5        3.20        2.19      2.56 o
   1  12   5        0.20        1.06      2.46 o
   2  12   5        4.15        4.20      3.19 o
   3  12   5        6.30        6.68      2.51 o
   4  12   5        3.11        2.00      1.86 o
  -3  13   5       59.40       77.95      5.44 o
  -2  13   5       28.68       36.43      3.43 o
  -1  13   5      160.00      161.00     10.17 o
   0  13   5        9.26        9.59      3.55 o
   1  13   5        0.01        1.79      2.94 o
   2  13   5      145.50      166.12     10.76 o
   3  13   5       32.96       23.47      5.40 o
  -9   0   6        0.65       -2.29      3.63 o
  -8   0   6       85.93       82.61     10.75 o
  -7   0   6        5.99        7.16      3.28 o
  -6   0   6      517.43      529.48     14.23 o
  -5   0   6       75.14       79.18      3.93 o
  -4   0   6      319.67      277.17      6.56 o
  -3   0   6      503.11      564.11     10.14 o
  -2   0   6       91.84      133.23      4.06 o
  -1   0   6        6.98        4.14      0.97 o
   0   0   6       13.09       27.18      1.69 o
   1   0   6       15.57       48.20      2.21 o
   2   0   6      127.77      124.69      4.83 o
   3   0   6        3.93        0.80      1.40 o
   4   0   6      273.23      308.05      7.85 o
   5   0   6        0.02        0.77      1.83 o
   6   0   6      281.27      274.74     33.03 o
   7   0   6      119.32      101.37     15.05 o
   8   0   6        0.70        3.27      4.17 o
  -9   1   6        7.43        5.49      2.97 o
  -8   1   6        6.93        8.35      2.92 o
  -7   1   6      226.08      208.62      9.14 o
  -6   1   6        4.46        6.06      3.07 o
  -5   1   6     1067.54     1057.50     17.01 o
  -4   1   6       49.56       54.84      3.40 o
  -3   1   6      133.33      137.87      3.52 o
  -2   1   6      176.20      167.35      3.89 o
  -1   1   6      254.98      265.07      3.80 o
   0   1   6     1091.24     1176.01     17.69 o
   1   1   6      112.00      125.56      2.90 o
   2   1   6      117.60      112.34      2.82 o
   3   1   6       46.13       71.77      2.30 o
   4   1   6       25.65       37.46      1.91 o
   5   1   6      140.56      148.77      5.03 o
   6   1   6       13.51       15.94      2.57 o
   7   1   6      102.02      102.57      7.72 o
   8   1   6       38.92       36.36      5.00 o
  -8   2   6       35.37       29.17      3.71 o
  -7   2   6        5.46        5.03      2.33 o
  -6   2   6       71.00       72.66      4.04 o
  -5   2   6       53.21       59.02      3.00 o
  -4   2   6      383.78      395.97      6.48 o
  -3   2   6       15.74       22.88      1.47 o
  -2   2   6      218.37      191.34      3.50 o
  -1   2   6      985.93     1010.27     14.08 o
   0   2   6     1159.06     1253.90     16.61 o
   1   2   6       48.66       52.58      2.08 o
   2   2   6      196.42      278.42      5.12 o
   3   2   6       53.46       73.67      2.32 o
   4   2   6       75.07       85.53      3.04 o
   5   2   6      488.12      499.97     10.42 o
   6   2   6       99.42      116.88      5.11 o
   7   2   6      153.81      165.06      9.79 o
   8   2   6       34.60       40.86      4.60 o
  -8   3   6       19.30       20.51      3.46 o
  -7   3   6        1.92        3.84      2.17 o
  -6   3   6      133.82      141.29      5.38 o
  -5   3   6       88.24       87.46      4.67 o
  -4   3   6       64.91       57.55      2.37 o
  -3   3   6      478.87      520.16      7.48 o
  -2   3   6     1147.60     1181.38     13.99 o
  -1   3   6       15.09       35.42      1.51 o
   0   3   6      241.17      265.70      4.77 o
   1   3   6       43.88       61.75      1.96 o
   2   3   6       40.44       32.32      1.56 o
   3   3   6      133.51      110.97      3.99 o
   4   3   6       97.11       91.35      3.59 o
   5   3   6        0.60        0.24      1.48 o
   6   3   6       16.94        8.99      3.40 o
   7   3   6       72.16       77.12      4.41 o
   8   3   6       25.06       23.36      4.66 o
  -8   4   6       14.14       14.17      3.07 o
  -7   4   6       85.49       93.16      4.99 o
  -6   4   6       35.34       29.62      3.20 o
  -5   4   6        3.17        1.19      1.27 o
  -4   4   6        0.06       -0.89      0.91 o
  -3   4   6       30.98       38.64      2.38 o
  -2   4   6        0.52        0.33      0.68 o
  -1   4   6      156.00      148.05      4.21 o
   0   4   6        0.48        1.93      0.72 o
   1   4   6      118.42      107.29      3.32 o
   2   4   6        0.80        2.18      0.76 o
   3   4   6       26.15       28.42      1.54 o
   4   4   6       45.32       43.36      2.28 o
   5   4   6       48.16       43.21      2.59 o
   6   4   6       16.87       15.73      3.60 o
   7   4   6       83.69       83.44      4.49 o
   8   4   6       38.85       44.46      5.45 o
  -8   5   6       50.77       48.18      4.93 o
  -7   5   6        0.33        4.15      2.23 o
  -6   5   6      172.39      159.14      5.71 o
  -5   5   6       59.83       66.98      3.15 o
  -4   5   6       27.79       22.34      1.70 o
  -3   5   6        0.21        0.55      0.86 o
  -2   5   6      189.33      193.19      3.53 o
  -1   5   6      163.25      172.21      5.78 o
   0   5   6       19.50       16.00      1.96 o
   1   5   6       61.19       53.41      2.18 o
   2   5   6      258.03      270.89      7.20 o
   3   5   6       43.78       54.42      2.47 o
   4   5   6      224.38      233.32      5.74 o
   5   5   6      106.13      101.78      4.04 o
   6   5   6       11.03       10.63      2.89 o
   7   5   6        5.92        4.90      2.13 o
   8   5   6       52.98       45.85      4.65 o
  -8   6   6        0.66        2.70      2.60 o
  -7   6   6       48.63       43.51      4.82 o
  -6   6   6        2.39        2.80      1.93 o
  -5   6   6       22.49       26.02      2.82 o
  -4   6   6       18.39       21.88      1.68 o
  -3   6   6      147.29      138.78      3.69 o
  -2   6   6       17.28       11.49      1.47 o
  -1   6   6      503.19      515.79      8.22 o
   0   6   6       30.76       18.49      1.60 o
   1   6   6        7.75       28.82      4.39 o
   2   6   6      216.80      234.48      8.39 o
   3   6   6        3.69        2.55      1.31 o
   4   6   6      113.44       99.72      4.57 o
   5   6   6       98.64       94.46      3.71 o
   6   6   6        2.25        2.63      1.74 o
   7   6   6        8.73        6.98      2.46 o
  -7   7   6      137.22      133.27      9.41 o
  -6   7   6      337.93      305.25     10.76 o
  -5   7   6      157.71      148.68      5.24 o
  -4   7   6      497.42      488.02      8.51 o
  -3   7   6        0.14        1.17      1.11 o
  -2   7   6      823.17      817.86     11.39 o
  -1   7   6      136.35      148.39      3.26 o
   0   7   6     1398.11     1365.66     24.90 o
   1   7   6      100.03      100.77      4.34 o
   2   7   6      540.63      561.46     15.39 o
   3   7   6      253.80      234.58      8.05 o
   4   7   6       54.53       39.95      3.91 o
   5   7   6       67.97       74.23      7.89 o
   6   7   6        0.23        0.71      2.76 o
   7   7   6        0.26        3.29      3.30 o
  -7   8   6       47.26       55.21      9.73 o
  -6   8   6        2.37        2.67      2.94 o
  -5   8   6       64.16       72.73      4.37 o
  -4   8   6      245.89      239.09      6.02 o
  -3   8   6      139.11      131.37      4.98 o
  -2   8   6        1.81        3.07      1.12 o
  -1   8   6      602.29      560.26     10.75 o
   0   8   6       94.49      106.36      4.47 o
   1   8   6       87.56       90.29      4.25 o
   2   8   6       91.65       79.08      4.16 o
   3   8   6      197.61      208.45      9.61 o
   4   8   6       14.77       13.25      2.29 o
   5   8   6       56.02       58.72      5.18 o
   6   8   6       15.72       11.10      3.75 o
   7   8   6       22.53       24.83      4.68 o
  -6   9   6       18.92        8.22      3.60 o
  -5   9   6      220.16      207.96      7.04 o
  -4   9   6      154.71      176.76      5.55 o
  -3   9   6      237.66      238.58      6.64 o
  -2   9   6      714.53      735.10     11.76 o
  -1   9   6       95.06       86.97      3.74 o
   0   9   6      618.55      614.26     13.39 o
   1   9   6      396.12      377.65     15.58 o
   2   9   6      313.02      282.39      8.73 o
   3   9   6       14.79       16.92      2.16 o
   4   9   6       20.26       17.19      2.52 o
   5   9   6       29.24       21.39      3.87 o
   6   9   6        6.94        9.13      3.66 o
  -6  10   6       51.07       46.72      5.30 o
  -5  10   6       35.01       35.15      3.61 o
  -4  10   6       22.12       23.81      2.62 o
  -3  10   6       18.44       22.20      2.17 o
  -2  10   6       15.50       13.98      1.89 o
  -1  10   6       36.93       33.12      5.36 o
   0  10   6      429.42      414.00     10.53 o
   1  10   6      101.82       88.74      4.48 o
   2  10   6       81.47       73.05      4.27 o
   3  10   6       40.68       34.83      2.46 o
   4  10   6       18.05       13.75      2.70 o
   5  10   6        1.93        5.09      4.99 o
  -5  11   6       59.42       64.58      4.96 o
  -4  11   6        2.37        2.52      1.91 o
  -3  11   6        8.38       15.48      2.15 o
  -2  11   6        1.92        0.72      1.94 o
  -1  11   6       82.92       88.69      4.56 o
   0  11   6       15.63       16.18      2.44 o
   1  11   6      262.81      273.53      8.13 o
   2  11   6       10.37        7.32      2.23 o
   3  11   6       11.10       11.16      2.02 o
   4  11   6       40.35       45.72      3.49 o
   5  11   6       39.71       43.85      6.10 o
  -4  12   6       16.71       20.89      6.48 o
  -3  12   6       14.36       16.02      2.95 o
  -2  12   6       27.16       27.05      2.96 o
  -1  12   6        1.61        3.83      2.98 o
   0  12   6       11.84       15.13      2.72 o
   1  12   6       27.14       23.72      3.16 o
   2  12   6       77.05       80.91      5.12 o
   3  12   6       93.24       96.55      4.33 o
  -2  13   6        0.09       -2.17      1.85 o
  -1  13   6       35.40       61.60      6.95 o
   0  13   6        3.24        8.97      3.87 o
   1  13   6       32.55       41.46      6.06 o
   2  13   6        1.56        7.75      3.81 o
  -8   1   7        3.95        4.39      2.69 o
  -7   1   7      326.03      321.23      9.08 o
  -6   1   7      325.95      359.13      8.75 o
  -5   1   7      218.49      198.83      5.89 o
  -4   1   7      103.82       86.36      4.51 o
  -3   1   7       19.57       13.58      1.17 o
  -2   1   7       91.73      113.57      3.32 o
  -1   1   7      168.23      168.32      3.51 o
   0   1   7      209.09      212.76      4.24 o
   1   1   7      285.13      336.87      5.84 o
   2   1   7       24.09       10.59      1.15 o
   3   1   7        3.15        5.48      1.05 o
   4   1   7       25.04       50.32      2.52 o
   5   1   7        1.59        3.70      1.79 o
   6   1   7        1.33        1.85      1.95 o
   7   1   7        4.37        3.93      2.96 o
   8   1   7       14.40       11.82      3.55 o
  -8   2   7        1.41       -0.12      2.66 o
  -7   2   7        4.92        3.74      2.37 o
  -6   2   7      194.38      182.12      6.10 o
  -5   2   7       11.20       13.16      2.16 o
  -4   2   7      670.14      683.99      9.78 o
  -3   2   7       16.25       33.12      1.88 o
  -2   2   7      112.17      146.34      4.58 o
  -1   2   7       21.57       32.03      2.17 o
   0   2   7      307.89      312.46      6.34 o
   1   2   7       44.80       56.89      2.37 o
   2   2   7      206.83      142.38      4.54 o
   3   2   7      280.49      271.25      5.00 o
   4   2   7       10.87       12.98      1.57 o
   5   2   7      771.32      779.13     16.87 o
   6   2   7        0.24       -0.98      1.74 o
   7   2   7       35.49       31.26      3.87 o
   8   2   7        0.00        1.82      2.92 o
  -8   3   7       15.66       26.72      3.74 o
  -7   3   7        1.56        1.00      2.26 o
  -6   3   7      100.61       97.77      6.20 o
  -5   3   7      116.56      114.88      5.22 o
  -4   3   7       65.52       61.49      2.52 o
  -3   3   7        1.40        0.64      0.90 o
  -2   3   7       69.11       76.26      3.75 o
  -1   3   7      125.32      118.57      2.90 o
   0   3   7        8.68        7.21      1.00 o
   1   3   7       10.36        4.27      0.90 o
   2   3   7      205.36      221.50      4.16 o
   3   3   7      163.64      126.38      3.16 o
   4   3   7      204.56      217.41      6.65 o
   5   3   7      589.42      622.49     14.28 o
   6   3   7      722.83      703.69     16.35 o
   7   3   7      181.68      165.88      8.17 o
   8   3   7      267.67      278.22     12.81 o
  -8   4   7        1.10        0.52      2.60 o
  -7   4   7       61.20       58.27      4.29 o
  -6   4   7       60.86       62.65      5.34 o
  -5   4   7      212.56      203.60      5.33 o
  -4   4   7        8.80       14.44      1.56 o
  -3   4   7       31.14       49.43      3.28 o
  -2   4   7      334.39      344.84      5.84 o
  -1   4   7      202.10      269.92      4.73 o
   0   4   7       64.41       62.15      2.41 o
   1   4   7      194.44      155.49      3.77 o
   2   4   7       59.07       72.92      2.19 o
   3   4   7        0.84        1.24      0.86 o
   4   4   7        0.10        0.39      1.41 o
   5   4   7        3.54        3.87      1.70 o
   6   4   7      105.90      107.93      5.54 o
   7   4   7       50.17       50.83      4.51 o
   8   4   7       56.55       46.96      5.48 o
  -8   5   7        6.06        3.86      2.76 o
  -7   5   7        6.60        6.90      2.76 o
  -6   5   7        6.89        8.35      2.29 o
  -5   5   7       47.11       45.25      3.54 o
  -4   5   7      242.19      219.64      4.66 o
  -3   5   7        7.44       14.85      1.39 o
  -2   5   7       38.86       40.07      1.81 o
  -1   5   7       75.06       60.31      2.41 o
   0   5   7       51.99       59.01      2.57 o
   1   5   7        0.37        0.66      0.94 o
   2   5   7      349.68      352.42     11.60 o
   3   5   7        1.86        2.58      2.08 o
   4   5   7        0.35        1.49      1.41 o
   5   5   7        1.37       -0.06      1.58 o
   6   5   7        2.35        4.85      2.11 o
   7   5   7       63.24       63.20      4.77 o
  -7   6   7       66.64       57.48      5.02 o
  -6   6   7       49.57       47.52      4.29 o
  -5   6   7       41.82       23.70      2.35 o
  -4   6   7       33.59       31.71      1.99 o
  -3   6   7      259.61      212.19      7.06 o
  -2   6   7      109.41       83.16      2.82 o
  -1   6   7        0.64        1.97      1.71 o
   0   6   7       76.05       65.92      2.70 o
   1   6   7      173.28      138.71      5.44 o
   2   6   7        2.02        3.31      1.28 o
   3   6   7       98.67       77.09      5.07 o
   4   6   7      180.27      183.10      9.18 o
   5   6   7        0.01        1.05      1.50 o
   6   6   7        8.74        7.59      2.57 o
   7   6   7       14.10       12.33      2.89 o
  -7   7   7      106.00      103.88      5.29 o
  -6   7   7      160.58      172.58      6.06 o
  -5   7   7        6.48        3.95      1.95 o
  -4   7   7      220.81      218.35      6.69 o
  -3   7   7       50.54       50.31      2.50 o
  -2   7   7      284.67      278.59      7.15 o
  -1   7   7        3.71        4.25      1.15 o
   0   7   7     1199.82     1223.69     19.28 o
   1   7   7       82.77       94.93      3.29 o
   2   7   7      129.14      150.82      6.95 o
   3   7   7       50.90       48.12      4.41 o
   4   7   7        3.98        2.03      2.52 o
   5   7   7       17.63       16.36      3.49 o
   6   7   7       10.90       10.42      3.68 o
   7   7   7       10.03        7.58      4.92 o
  -6   8   7        7.31        8.09      3.50 o
  -5   8   7       10.88       10.28      2.65 o
  -4   8   7       46.47       48.92      3.56 o
  -3   8   7        8.02        4.27      2.31 o
  -2   8   7      168.50      182.25      6.69 o
  -1   8   7      105.62      111.38      3.74 o
   0   8   7       76.48       70.06      2.80 o
   1   8   7        3.11        3.95      1.09 o
   2   8   7        6.70        6.06      1.92 o
   3   8   7       50.83       33.65      4.08 o
   4   8   7       85.37       79.00      6.61 o
   5   8   7       71.97       71.73      5.66 o
   6   8   7      108.96      100.50      7.23 o
  -6   9   7        6.02        4.84      3.36 o
  -5   9   7       45.20       47.90      3.99 o
  -4   9   7       57.32       60.49      7.37 o
  -3   9   7       98.91       92.10      3.70 o
  -2   9   7      204.89      206.75      5.82 o
  -1   9   7        5.59        2.84      1.29 o
   0   9   7        6.34        7.65      2.00 o
   1   9   7        6.46        4.59      1.86 o
   2   9   7      151.35      139.54      5.86 o
   3   9   7       77.62       79.79      4.12 o
   4   9   7       13.10        7.68      3.95 o
   5   9   7       41.49       34.60      6.09 o
   6   9   7      123.95      120.96      8.05 o
  -5  10   7      168.92      172.59      8.25 o
  -4  10   7        7.64        7.61      2.58 o
  -3  10   7       32.01       32.71      2.58 o
  -2  10   7        1.35        1.39      1.86 o
  -1  10   7        0.09       -0.40      1.17 o
   0  10   7      153.66      154.53      7.38 o
   1  10   7        2.23        0.62      1.88 o
   2  10   7       57.44       52.77      4.44 o
   3  10   7       10.38        9.05      2.42 o
   4  10   7        1.21        0.96      4.51 o
   5  10   7       20.43       11.82      3.86 o
  -4  11   7       55.62       55.14      5.02 o
  -3  11   7        0.59        1.41      1.65 o
  -2  11   7        0.03        0.80      1.50 o
  -1  11   7       50.21       66.68      7.19 o
   0  11   7       21.10       21.79      2.92 o
   1  11   7      109.61      124.21      7.02 o
   2  11   7       10.12       10.11      2.58 o
   3  11   7        5.21        8.45      1.81 o
   4  11   7        0.97        4.30      2.25 o
  -3  12   7        0.68        1.60      2.08 o
  -2  12   7       38.11       40.12      3.07 o
  -1  12   7       20.60       17.40      3.64 o
   0  12   7       43.15       62.98      7.75 o
   1  12   7        0.98       -2.23      2.09 o
   2  12   7       44.91       52.54      4.67 o
   3  12   7        1.03       -0.20      1.79 o
  -1  13   7       42.94       55.75      6.84 o
   0  13   7      383.22      432.24     19.57 o
  -8   0   8       37.39       29.26      6.06 o
  -7   0   8        8.75        7.72      6.22 o
  -6   0   8       40.21       38.41     18.98 o
  -5   0   8        0.07        2.59      2.59 o
  -4   0   8      511.28      449.49     14.26 o
  -3   0   8      236.49      207.38      7.60 o
  -2   0   8      414.85      308.34      6.73 o
  -1   0   8      373.09      380.29      7.56 o
   0   0   8      174.95      174.63      7.32 o
   1   0   8     1319.57     1223.77     21.56 o
   2   0   8       29.20       10.86      2.08 o
   3   0   8      474.73      541.03     11.74 o
   4   0   8      114.66      122.88      6.34 o
   5   0   8       99.91       89.11      6.00 o
   6   0   8        9.09       10.22      4.42 o
   7   0   8        2.01        6.29      4.81 o
   8   0   8       50.28       52.37     10.62 o
  -8   1   8       19.10       15.52      3.94 o
  -7   1   8       12.31        8.38      2.88 o
  -6   1   8       54.14       45.15      4.80 o
  -5   1   8       14.90       16.38      2.83 o
  -4   1   8      328.76      322.87      8.21 o
  -3   1   8      295.96      283.42      5.99 o
  -2   1   8      265.00      268.18      4.75 o
  -1   1   8        9.68        8.01      1.01 o
   0   1   8        0.01       -0.15      0.76 o
   1   1   8     1031.00     1088.82     15.24 o
   2   1   8       56.79       43.54      2.05 o
   3   1   8      218.60      195.90      4.26 o
   4   1   8      230.52      258.17      6.75 o
   5   1   8       17.92       17.09      2.78 o
   6   1   8        0.00        0.90      1.92 o
   7   1   8       47.12       38.84      4.65 o
   8   1   8       96.76       74.24      7.71 o
  -8   2   8       15.89       16.61      3.43 o
  -7   2   8        9.25        8.65      3.28 o
  -6   2   8       24.85       26.05      3.06 o
  -5   2   8      280.20      299.12      9.51 o
  -4   2   8       92.04       72.55      4.51 o
  -3   2   8      352.31      351.19      7.14 o
  -2   2   8        4.27       -0.03      0.80 o
  -1   2   8        0.01        0.81      0.73 o
   0   2   8       11.09       17.22      1.79 o
   1   2   8      234.46      244.75      4.95 o
   2   2   8       72.92       87.61      2.83 o
   3   2   8      642.82      620.52     11.40 o
   4   2   8      303.65      312.65      8.28 o
   5   2   8      172.44      161.63      7.15 o
   6   2   8      377.70      379.72     11.08 o
   7   2   8       59.94       50.78      5.14 o
  -8   3   8        0.97        0.34      2.68 o
  -7   3   8      179.25      184.41      8.78 o
  -6   3   8       70.44       65.56      4.35 o
  -5   3   8      127.05      111.11      5.27 o
  -4   3   8       41.04       53.97      3.29 o
  -3   3   8       56.92       60.53      2.57 o
  -2   3   8        0.88        1.78      0.92 o
  -1   3   8       71.54       78.74      2.55 o
   0   3   8       36.01       34.63      1.88 o
   1   3   8        1.06       -0.51      0.81 o
   2   3   8       18.39       16.98      1.38 o
   3   3   8        9.96       15.14      3.29 o
   4   3   8        8.09        7.22      1.64 o
   5   3   8       77.95       67.97      4.28 o
   6   3   8       84.02       80.71      7.41 o
   7   3   8      171.80      188.93     21.85 o
  -8   4   8        4.61        1.54      3.05 o
  -7   4   8       13.61        7.84      2.67 o
  -6   4   8        0.15       -2.06      1.98 o
  -5   4   8       12.69       10.00      2.26 o
  -4   4   8       15.41       10.28      1.54 o
  -3   4   8        1.75        1.95      1.11 o
  -2   4   8       27.50       32.39      1.94 o
  -1   4   8      117.72      118.60      3.11 o
   0   4   8      222.29      242.03      9.51 o
   1   4   8      175.29      177.94      8.74 o
   2   4   8       14.64       18.71      2.12 o
   3   4   8      355.51      351.41      7.37 o
   4   4   8        8.47        8.76      1.62 o
   5   4   8      307.13      303.17      8.84 o
   6   4   8        4.64        4.61      2.32 o
   7   4   8        1.24        0.64      2.50 o
  -7   5   8       13.60        9.88      2.69 o
  -6   5   8       67.85       65.24      4.17 o
  -5   5   8       90.97       83.28      4.15 o
  -4   5   8       11.59       12.83      1.62 o
  -3   5   8       43.70       30.23      1.97 o
  -2   5   8        0.43        0.82      0.93 o
  -1   5   8      164.23      224.29      5.08 o
   0   5   8       10.01       20.46      1.87 o
   1   5   8      516.08      512.01     10.82 o
   2   5   8        5.21        5.79      1.67 o
   3   5   8       35.60       29.94      2.02 o
   4   5   8        9.03        9.96      1.65 o
   5   5   8       86.09       89.23      7.03 o
   6   5   8        0.04        0.44      2.04 o
   7   5   8       43.88       41.24      4.06 o
  -7   6   8        3.03        3.39      2.61 o
  -6   6   8       20.05       18.62      2.88 o
  -5   6   8        0.31       -0.40      1.74 o
  -4   6   8       29.76       36.22      2.52 o
  -3   6   8       30.48       24.18      2.01 o
  -2   6   8        0.08        1.67      1.52 o
  -1   6   8        3.20        7.47      1.37 o
   0   6   8      319.63      297.83     11.94 o
   1   6   8       37.16       45.45      4.27 o
   2   6   8      189.08      215.78      6.31 o
   3   6   8        0.40        2.26      1.52 o
   4   6   8        0.02       -1.17      1.49 o
   5   6   8       33.97       30.21      4.91 o
   6   6   8        4.21        3.50      2.06 o
   7   6   8        3.33        3.47      3.90 o
  -7   7   8        0.18        3.59      2.76 o
  -6   7   8       19.43       13.57      2.87 o
  -5   7   8       12.34        4.14      1.97 o
  -4   7   8      217.21      220.81      6.03 o
  -3   7   8        0.95        0.35      1.38 o
  -2   7   8      674.03      661.73     12.35 o
  -1   7   8      501.90      457.89      9.24 o
   0   7   8      273.76      270.57      6.87 o
   1   7   8     1036.35      977.15     16.40 o
   2   7   8       16.77       16.00      2.88 o
   3   7   8       24.37       22.50      2.44 o
   4   7   8       13.19       10.65      4.94 o
   5   7   8        3.64       -0.14      2.82 o
   6   7   8        0.05       -0.14      3.19 o
  -6   8   8        2.28        2.84      3.49 o
  -5   8   8       68.70       63.37      6.03 o
  -4   8   8      447.21      453.55      9.34 o
  -3   8   8       22.64       21.36      2.24 o
  -2   8   8      265.65      283.60      6.99 o
  -1   8   8      106.23       95.02      7.28 o
   0   8   8       16.64       16.37      1.81 o
   1   8   8       67.49       48.65      4.28 o
   2   8   8        3.41        4.92      1.38 o
   3   8   8      175.33      159.14      9.20 o
   4   8   8       11.66        7.31      4.05 o
   5   8   8       27.89       33.11      4.89 o
   6   8   8       36.10       27.85      5.77 o
  -5   9   8      145.66      147.56      8.32 o
  -4   9   8      366.88      396.86     10.15 o
  -3   9   8        4.34        2.95      1.67 o
  -2   9   8      202.21      210.06      6.63 o
  -1   9   8      182.81      151.26      4.76 o
   0   9   8       27.21       19.27      1.96 o
   1   9   8      108.89      112.84      3.97 o
   2   9   8       17.08       14.69      1.94 o
   3   9   8      235.46      223.90     10.27 o
   4   9   8        2.72        1.51      2.60 o
   5   9   8       27.94       22.08      4.01 o
  -5  10   8       64.35       75.79      6.52 o
  -4  10   8       30.61       29.00      6.57 o
  -3  10   8       30.05       37.21      2.85 o
  -2  10   8       59.50       61.39      5.86 o
  -1  10   8        1.30       -0.12      1.39 o
   0  10   8       46.38       41.16      3.59 o
   1  10   8        0.53        2.24      1.30 o
   2  10   8      218.23      226.55      6.05 o
   3  10   8        1.08        1.64      2.00 o
   4  10   8      147.27      143.89      9.58 o
  -4  11   8       15.37       22.12      4.21 o
  -3  11   8        3.45        5.63      2.13 o
  -2  11   8       39.60       38.76      4.46 o
  -1  11   8      172.13      184.57      5.46 o
   0  11   8       14.88       15.95      2.90 o
   1  11   8      124.73      119.65      8.45 o
   2  11   8      140.41      127.07      4.48 o
   3  11   8       32.46       32.95      3.88 o
  -2  12   8       57.11       68.16      4.04 o
  -1  12   8      139.34      163.93      8.05 o
   0  12   8        3.77       -0.04      3.06 o
   1  12   8       56.31       73.82      5.58 o
   2  12   8       43.04       64.00      7.66 o
  -8   1   9       39.36       45.30      5.17 o
  -7   1   9        7.71       12.04      3.72 o
  -6   1   9       23.49       18.48      3.10 o
  -5   1   9        2.84        1.87      2.05 o
  -4   1   9      404.09      428.02     12.85 o
  -3   1   9        7.85        5.26      1.80 o
  -2   1   9      480.40      472.04      7.21 o
  -1   1   9      287.58      279.87      4.95 o
   0   1   9        5.01        1.51      0.94 o
   1   1   9      194.84      195.18      4.47 o
   2   1   9      161.24      114.54      3.96 o
   3   1   9       20.31       30.52      2.90 o
   4   1   9       17.04       12.63      2.11 o
   5   1   9        1.71        0.59      1.65 o
   6   1   9       20.55       12.49      3.28 o
   7   1   9       11.51        9.70      5.94 o
  -7   2   9        0.01        1.24      2.77 o
  -6   2   9       40.12       44.14      4.19 o
  -5   2   9      246.49      214.49      7.69 o
  -4   2   9       27.89       23.66      2.79 o
  -3   2   9      584.10      591.11     10.56 o
  -2   2   9       17.14       12.56      1.54 o
  -1   2   9      172.30      187.31      3.92 o
   0   2   9        0.11       -0.20      0.90 o
   1   2   9      230.01      233.20      5.05 o
   2   2   9       63.52       64.99      2.97 o
   3   2   9       28.22       22.95      2.20 o
   4   2   9       82.35       97.35      5.40 o
   5   2   9        2.70        1.36      1.85 o
   6   2   9       36.51       35.52      3.98 o
   7   2   9      121.01      129.08      8.56 o
  -7   3   9       56.07       70.57      5.41 o
  -6   3   9       27.10       16.30      3.08 o
  -5   3   9       22.26       20.67      3.51 o
  -4   3   9      605.48      554.56     12.20 o
  -3   3   9       81.11      103.04      3.83 o
  -2   3   9      127.79      122.47      3.89 o
  -1   3   9        0.26        0.88      0.96 o
   0   3   9      206.58      199.28      5.26 o
   1   3   9      316.67      298.63      6.59 o
   2   3   9       16.74       17.54      2.10 o
   3   3   9      583.39      582.84     12.76 o
   4   3   9      457.89      408.19     17.86 o
   5   3   9       31.94       35.50      5.62 o
   6   3   9      331.10      352.12     16.82 o
   7   3   9      304.87      300.05     32.04 o
  -7   4   9        3.80        1.33      2.58 o
  -6   4   9       17.07       11.21      2.69 o
  -5   4   9        2.03       -2.32      1.86 o
  -4   4   9       13.17       18.29      3.17 o
  -3   4   9       98.04       71.42      3.29 o
  -2   4   9      119.06       93.22      3.09 o
  -1   4   9        1.21        0.89      0.96 o
   0   4   9        2.15        0.95      1.08 o
   1   4   9       23.30       27.03      1.97 o
   2   4   9        7.12        9.88      1.95 o
   3   4   9       30.19       28.79      3.61 o
   4   4   9       73.94       85.94      5.93 o
   5   4   9       18.48       11.46      2.60 o
   6   4   9        0.00       -1.18      1.99 o
   7   4   9       29.72       34.31      5.04 o
  -7   5   9       42.34       35.85      5.03 o
  -6   5   9       39.88       45.59      3.82 o
  -5   5   9        2.19       -0.06      1.76 o
  -4   5   9       25.06       23.85      3.19 o
  -3   5   9        1.63        1.85      1.26 o
  -2   5   9       15.87       12.32      1.47 o
  -1   5   9        6.44        2.85      1.35 o
   0   5   9      207.83      215.72      5.78 o
   1   5   9      125.60      110.19      4.11 o
   2   5   9       16.29       14.85      2.08 o
   3   5   9       29.05       25.86      2.30 o
   4   5   9       88.83       91.06      5.75 o
   5   5   9        8.48        7.39      2.39 o
   6   5   9       44.73       43.15      5.44 o
  -7   6   9        0.34        0.07      2.64 o
  -6   6   9        4.10        3.35      2.76 o
  -5   6   9       81.45       85.10      4.33 o
  -4   6   9        7.76        4.80      1.93 o
  -3   6   9       17.95       17.72      2.14 o
  -2   6   9       48.03       39.40      2.57 o
  -1   6   9       25.04       26.15      2.12 o
   0   6   9      205.31      196.32      6.99 o
   1   6   9        5.20        7.39      1.57 o
   2   6   9      240.63      246.50      8.76 o
   3   6   9        0.08       -0.42      2.92 o
   4   6   9        6.04        3.60      2.60 o
   5   6   9        1.31        0.29      2.59 o
   6   6   9       24.18       19.36      4.46 o
  -6   7   9        9.45       10.79      2.75 o
  -5   7   9        8.61       11.11      2.30 o
  -4   7   9        2.74        2.97      3.93 o
  -3   7   9       47.80       41.65      3.69 o
  -2   7   9       24.19       26.29      3.09 o
  -1   7   9       56.59       45.93      2.90 o
   0   7   9        0.13        0.97      1.29 o
   1   7   9        3.28        1.37      1.35 o
   2   7   9      196.90      209.66      6.81 o
   3   7   9       20.50       18.85      2.98 o
   4   7   9       22.14       19.57      3.66 o
   5   7   9        6.86        9.24      3.40 o
   6   7   9       53.64       52.69     11.69 o
  -6   8   9       50.57       45.41      5.67 o
  -5   8   9        9.46        9.66      3.46 o
  -4   8   9        8.51       11.84      3.25 o
  -3   8   9      113.34      106.98      6.39 o
  -2   8   9       81.30       76.02      3.79 o
  -1   8   9      136.71      119.72      5.18 o
   0   8   9       96.51      105.39      4.17 o
   1   8   9        3.55        7.41      1.70 o
   2   8   9       16.60       16.11      2.39 o
   3   8   9       21.90       18.83      3.12 o
   4   8   9       45.82       41.07      4.68 o
   5   8   9        0.01       -0.93      3.79 o
  -5   9   9       12.66       10.08      5.09 o
  -4   9   9      210.34      240.87      9.50 o
  -3   9   9      237.54      242.20      8.24 o
  -2   9   9        1.24        1.02      1.71 o
  -1   9   9        8.57        7.10      1.81 o
   0   9   9        4.34        1.21      1.51 o
   1   9   9      104.13       89.33      3.92 o
   2   9   9       16.83       17.74      2.51 o
   3   9   9       41.07       38.55      4.61 o
   4   9   9        0.08       -1.96      3.09 o
  -4  10   9        0.29        2.67      2.99 o
  -3  10   9       40.15       50.92      4.28 o
  -2  10   9        1.03        0.77      2.11 o
  -1  10   9       45.19       43.08      3.02 o
   0  10   9        5.85        6.71      1.73 o
   1  10   9       10.81        9.84      3.86 o
   2  10   9       36.83       35.99      3.15 o
   3  10   9        0.70        1.56      1.54 o
   4  10   9      142.91      136.61      6.95 o
  -3  11   9       20.44       26.70      3.97 o
  -2  11   9        3.61        2.45      2.30 o
  -1  11   9        5.09        3.61      2.92 o
   0  11   9       31.89       31.98      4.38 o
   1  11   9       33.27       35.79      3.10 o
   2  11   9      168.91      166.03      6.23 o
  -7   0  10       47.36       46.62      9.27 o
  -6   0  10       28.32       28.75      5.17 o
  -5   0  10       59.05       52.30      5.94 o
  -4   0  10        7.22       12.33      6.88 o
  -3   0  10      616.27      601.47     20.18 o
  -2   0  10       99.40       93.19      6.06 o
  -1   0  10      145.13      131.11      8.42 o
   0   0  10      963.39     1035.96     20.34 o
   1   0  10       59.97       62.87      6.58 o
   2   0  10      185.60      200.21     11.60 o
   3   0  10      346.61      345.43     15.19 o
   4   0  10        4.04        0.31      3.01 o
   5   0  10      165.64      153.13     11.60 o
   6   0  10       70.59       50.98      7.84 o
   7   0  10       10.45        9.61      5.21 o
  -7   1  10       76.27       91.21      6.17 o
  -6   1  10       24.24       21.95      6.62 o
  -5   1  10       20.19       18.17      3.01 o
  -4   1  10       35.65       45.04      3.71 o
  -3   1  10       10.49        5.35      1.90 o
  -2   1  10      332.42      319.25      9.10 o
  -1   1  10      305.40      314.11      6.86 o
   0   1  10        2.32        3.55      1.39 o
   1   1  10        0.26        1.80      1.42 o
   2   1  10      606.46      652.14     17.65 o
   3   1  10       67.87       51.15      3.72 o
   4   1  10       69.42       63.81      6.16 o
   5   1  10       24.50       27.10      3.38 o
   6   1  10        3.95        4.67      2.92 o
   7   1  10        1.13        2.48      2.92 o
  -7   2  10        0.62        5.43      2.91 o
  -6   2  10       90.69       98.24      5.80 o
  -5   2  10        6.18        7.40      2.59 o
  -4   2  10       30.55       28.39      3.20 o
  -3   2  10      153.09      167.03      5.90 o
  -2   2  10      118.88       99.90      3.88 o
  -1   2  10     1141.22     1164.52     17.51 o
   0   2  10      164.63      175.56      5.80 o
   1   2  10      392.85      389.10      9.64 o
   2   2  10      267.90      276.48      9.95 o
   3   2  10       26.80       21.19      4.68 o
   4   2  10      108.24      107.50      5.26 o
   5   2  10       36.69       34.49      3.63 o
   6   2  10        6.36        8.03      3.68 o
   7   2  10       10.58        3.83      3.41 o
  -7   3  10        2.62        1.85      3.03 o
  -6   3  10       18.48       18.06      3.49 o
  -5   3  10        2.45        2.35      2.31 o
  -4   3  10       32.61       30.93      3.55 o
  -3   3  10       96.99       82.37      6.32 o
  -2   3  10       18.45       18.21      2.07 o
  -1   3  10        6.77        4.51      1.43 o
   0   3  10       44.90       57.39      4.43 o
   1   3  10       56.84       84.47      3.99 o
   2   3  10       54.10       61.60      3.57 o
   3   3  10        3.21        0.95      1.84 o
   4   3  10        2.11        0.22      1.98 o
   5   3  10       16.71       11.67      2.58 o
   6   3  10       60.36       46.78      4.48 o
  -7   4  10        0.00       -0.95      2.91 o
  -6   4  10        8.96        9.11      3.06 o
  -5   4  10       64.79       62.60      4.57 o
  -4   4  10       33.02       31.73      3.24 o
  -3   4  10      180.86      157.79      7.31 o
  -2   4  10       68.81       61.63      3.05 o
  -1   4  10      179.99      185.58      4.89 o
   0   4  10        9.23        8.98      1.66 o
   1   4  10       78.58       70.34      3.26 o
   2   4  10      326.83      345.82      8.73 o
   3   4  10        0.02        1.56      1.93 o
   4   4  10      129.83      120.55      8.36 o
   5   4  10        3.07        4.90      2.28 o
   6   4  10       30.91       33.29      3.82 o
  -6   5  10        6.73        7.62      2.88 o
  -5   5  10       75.56       72.89      9.98 o
  -4   5  10       34.51       32.14      3.48 o
  -3   5  10       95.14       72.56      4.21 o
  -2   5  10       58.52       58.64      2.92 o
  -1   5  10       20.23       22.11      2.26 o
   0   5  10       76.65       78.28      4.42 o
   1   5  10      145.63      131.48      8.08 o
   2   5  10      492.53      494.85     14.43 o
   3   5  10       42.83       42.41      3.49 o
   4   5  10       84.49       81.06      4.27 o
   5   5  10        1.03        1.91      2.06 o
   6   5  10       10.15        8.26      2.70 o
  -6   6  10       37.69       36.95      4.30 o
  -5   6  10       11.35        5.39      2.57 o
  -4   6  10        6.15        7.70      2.29 o
  -3   6  10       95.97       87.02      6.97 o
  -2   6  10        3.82        4.91      2.16 o
  -1   6  10       93.78       96.54      8.16 o
   0   6  10        0.41        2.87      1.91 o
   1   6  10      234.69      261.72      8.04 o
   2   6  10      114.09      118.67      8.49 o
   3   6  10      137.79      147.17      7.31 o
   4   6  10      220.26      238.69     10.28 o
   5   6  10        8.28        5.72      3.47 o
  -5   7  10       15.11        9.47      6.21 o
  -4   7  10       20.28       31.82      5.29 o
  -3   7  10      178.04      150.73     10.90 o
  -2   7  10       12.96       12.34      3.06 o
  -1   7  10      231.63      209.77      7.21 o
   0   7  10       51.39       53.25      4.60 o
   1   7  10       82.84       99.36      4.96 o
   2   7  10      109.32      104.36      5.12 o
   3   7  10      172.76      197.05      9.79 o
   4   7  10        3.08        5.96      3.13 o
   5   7  10       28.10       29.83      4.74 o
  -5   8  10        8.70        4.26      4.10 o
  -4   8  10       14.77       19.95      6.56 o
  -3   8  10       46.12       49.23      5.93 o
  -2   8  10        7.27        7.03      2.36 o
  -1   8  10       37.53       29.77      3.26 o
   0   8  10       47.62       45.32      3.65 o
   1   8  10        0.08       -0.82      1.75 o
   2   8  10       37.80       33.02      3.31 o
   3   8  10       27.50       25.80      3.74 o
   4   8  10        1.05        0.78      2.90 o
  -4   9  10       61.56       50.90     20.21 o
  -3   9  10       66.28       75.83      9.61 o
  -2   9  10       67.98       60.32      4.41 o
  -1   9  10       15.66       15.95      4.14 o
   0   9  10        0.09        0.74      1.89 o
   1   9  10      156.29      156.97      6.22 o
   2   9  10       16.19       16.61      2.67 o
   3   9  10       23.68       27.22      3.37 o
   4   9  10       94.86       77.58      6.45 o
  -3  10  10       58.36       60.81     13.89 o
  -2  10  10        5.64        4.01      2.37 o
  -1  10  10       14.69       14.60      2.80 o
   0  10  10       57.63       55.62      6.18 o
   1  10  10       57.08       60.79      5.19 o
   2  10  10        7.18        4.59      2.26 o
   3  10  10       47.76       44.69      4.32 o
  -1  11  10        3.02        1.41      2.32 o
   0  11  10        7.72        5.57      2.34 o
   1  11  10       20.57       22.91      3.10 o
  -7   1  11        5.47        5.82      3.11 o
  -6   1  11      269.62      286.03      9.52 o
  -5   1  11      321.29      330.29      9.80 o
  -4   1  11       40.60       42.41      3.85 o
  -3   1  11      966.88      952.33     18.73 o
  -2   1  11       91.28      103.91      4.81 o
  -1   1  11      241.07      237.07      6.98 o
   0   1  11       26.98       20.45      2.55 o
   1   1  11       33.21       31.70      3.80 o
   2   1  11       15.40       17.42      3.22 o
   3   1  11       17.39       19.39      3.48 o
   4   1  11       25.44       27.51      3.41 o
   5   1  11        4.74        5.63      2.98 o
   6   1  11       11.76        4.10      3.93 o
  -6   2  11        3.80        3.11      2.82 o
  -5   2  11        7.05        4.02      2.48 o
  -4   2  11        0.29        4.06      2.24 o
  -3   2  11      176.20      180.10      6.43 o
  -2   2  11      671.99      649.42     13.31 o
  -1   2  11      264.05      280.91      7.69 o
   0   2  11      702.21      691.02     13.67 o
   1   2  11       28.13       24.15      3.42 o
   2   2  11        2.75        2.72      2.05 o
   3   2  11       36.73       39.99      6.56 o
   4   2  11       21.22       20.88      3.42 o
   5   2  11       43.97       40.17      4.04 o
   6   2  11       22.41       15.32      3.63 o
  -6   3  11       28.92       27.43      4.06 o
  -5   3  11       13.58       17.53      4.21 o
  -4   3  11        0.15        2.30      2.09 o
  -3   3  11       68.94       69.48      4.25 o
  -2   3  11        0.13       -1.05      1.59 o
  -1   3  11       40.07       45.21      3.37 o
   0   3  11      122.34      113.31      4.74 o
   1   3  11       16.66       13.44      2.83 o
   2   3  11       12.33        2.96      2.04 o
   3   3  11       23.81       24.14      4.61 o
   4   3  11       13.27       12.22      2.71 o
   5   3  11       17.46       18.19      3.12 o
   6   3  11       12.72        7.08      3.51 o
  -6   4  11       27.38       28.41      4.10 o
  -5   4  11       12.34       12.06      2.97 o
  -4   4  11       30.31       34.14      3.60 o
  -3   4  11       16.78       14.41      2.68 o
  -2   4  11      146.72      126.52      5.15 o
  -1   4  11       77.47       65.44      5.26 o
   0   4  11       23.46       16.31      2.13 o
   1   4  11       24.84       25.83      2.91 o
   2   4  11       37.48       41.23      3.88 o
   3   4  11      132.21      121.09      6.48 o
   4   4  11       18.23       18.41      5.37 o
   5   4  11        7.60        6.08      2.48 o
  -6   5  11       30.61       30.22      4.16 o
  -5   5  11       30.06       24.62      3.43 o
  -4   5  11       10.97       11.00      2.69 o
  -3   5  11       99.35       96.22      4.73 o
  -2   5  11       49.87       44.82      5.31 o
  -1   5  11       49.88       46.42      2.73 o
   0   5  11       11.15        8.74      1.66 o
   1   5  11       75.75       76.08      4.72 o
   2   5  11       52.59       47.53      4.27 o
   3   5  11       10.06        6.43      2.52 o
   4   5  11        0.30        2.63      1.87 o
   5   5  11        3.37        4.15      3.59 o
  -5   6  11        0.18        4.32      2.59 o
  -4   6  11        4.65        0.16      2.04 o
  -3   6  11       71.52       74.87      7.07 o
  -2   6  11        8.65       14.60      4.04 o
  -1   6  11       29.63       23.28      4.60 o
   0   6  11       34.46       26.60      3.32 o
   1   6  11       11.73       11.23      2.57 o
   2   6  11        3.83        0.52      3.06 o
   3   6  11       14.33       24.48      6.96 o
   4   6  11       34.38       34.99      4.86 o
   5   6  11        5.25        3.42      5.12 o
  -5   7  11       17.85       11.68      4.75 o
  -4   7  11        1.61       -1.30      3.44 o
  -3   7  11      222.91      203.89     15.77 o
  -2   7  11       41.68       29.66      5.10 o
  -1   7  11      121.01      120.24      5.92 o
   0   7  11       96.38       83.23      4.98 o
   1   7  11        0.51        0.61      1.96 o
   2   7  11       19.95       19.44      4.25 o
   3   7  11       45.25       36.15      7.90 o
   4   7  11       69.27       75.75      6.42 o
  -4   8  11       21.93       18.63      5.15 o
  -3   8  11        0.97       -1.41      3.40 o
  -2   8  11      179.94      192.10     11.15 o
  -1   8  11       36.44       35.87      3.71 o
   0   8  11      178.34      186.43      7.16 o
   1   8  11       24.86       14.88      2.95 o
   2   8  11       48.03       61.92      6.92 o
   3   8  11       13.48        6.95      3.85 o
   4   8  11        0.18        1.79      3.10 o
  -3   9  11        0.01       -0.60      3.60 o
  -2   9  11        0.35        0.33      3.27 o
  -1   9  11       61.57       70.39      4.89 o
   0   9  11       52.25       66.94      5.18 o
   1   9  11       18.20       20.65      3.23 o
   2   9  11      140.01      156.29      6.82 o
   3   9  11       38.92       51.34     14.14 o
  -1  10  11        2.93       -1.39      2.23 o
   0  10  11        1.19        1.35      2.29 o
   1  10  11        7.49        9.12      3.00 o
  -6   0  12       99.33      128.17      9.92 o
  -5   0  12     1297.37     1463.61     37.94 o
  -4   0  12      800.88      855.15     24.86 o
  -3   0  12        7.35        3.76      2.96 o
  -2   0  12      743.15      746.57     21.52 o
  -1   0  12      139.64      155.24     11.49 o
   0   0  12       20.37       39.98      8.20 o
   1   0  12        5.51        4.72      3.46 o
   2   0  12        3.39        4.61      3.19 o
   3   0  12        1.07        3.80      3.46 o
   4   0  12      229.61      276.41     15.83 o
   5   0  12        0.02        0.40      3.55 o
  -6   1  12       18.22       20.71      3.72 o
  -5   1  12        0.06       -0.51      2.39 o
  -4   1  12        2.20        1.36      2.21 o
  -3   1  12       22.16       24.98      3.22 o
  -2   1  12       28.09       24.70      3.01 o
  -1   1  12        9.40        5.92      2.19 o
   0   1  12        8.66       10.73      2.30 o
   1   1  12        3.51        4.14      2.25 o
   2   1  12       76.24       89.86      6.10 o
   3   1  12        6.22       14.00      3.13 o
   4   1  12        2.03        5.31      2.95 o
   5   1  12       70.73       68.63      8.26 o
  -6   2  12        0.33        0.83      3.06 o
  -5   2  12        8.66        4.47      2.75 o
  -4   2  12       58.49       61.46      4.66 o
  -3   2  12       45.33       41.30      3.84 o
  -2   2  12       88.97       95.08      4.97 o
  -1   2  12        0.28       -1.36      1.72 o
   0   2  12      214.55      230.23      7.06 o
   1   2  12        4.15        1.91      2.31 o
   2   2  12       42.53       43.72      5.74 o
   3   2  12        3.51        5.58      3.83 o
   4   2  12       32.81       28.05      3.47 o
   5   2  12        4.66        5.55      3.06 o
  -6   3  12        4.05        4.08      3.17 o
  -5   3  12        6.80        3.50      2.75 o
  -4   3  12       27.71       29.99      3.57 o
  -3   3  12        8.61        2.71      2.17 o
  -2   3  12       69.38       62.75      4.21 o
  -1   3  12        5.77        6.34      2.25 o
   0   3  12      129.68      129.27      5.36 o
   1   3  12       38.96       45.42      4.00 o
   2   3  12        4.82        5.70      2.41 o
   3   3  12        0.27        0.91      2.43 o
   4   3  12        9.58       13.69      4.06 o
   5   3  12        2.26        4.99      3.65 o
  -5   4  12        2.81        0.62      2.65 o
  -4   4  12        6.45        6.73      2.82 o
  -3   4  12      212.32      201.60      7.05 o
  -2   4  12        9.22        3.59      2.68 o
  -1   4  12      295.14      297.42      8.22 o
   0   4  12        0.19        0.78      2.28 o
   1   4  12       12.59       19.44      2.87 o
   2   4  12       91.64      108.88      6.24 o
   3   4  12       16.30       15.07      6.44 o
   4   4  12       38.66       35.99      3.68 o
   5   4  12        5.94        5.99      2.72 o
  -5   5  12        3.56        5.60      3.16 o
  -4   5  12        0.22       -1.67      2.40 o
  -3   5  12       14.90       15.18      2.89 o
  -2   5  12        3.78        5.83      2.34 o
  -1   5  12       17.31       14.82      2.47 o
   0   5  12       10.90        6.74      2.13 o
   1   5  12      121.82      133.30      5.47 o
   2   5  12      104.36      125.57      8.68 o
   3   5  12      169.84      175.32     14.64 o
   4   5  12      220.63      244.20     13.26 o
  -4   6  12       17.98       14.77      9.96 o
  -3   6  12        6.33        9.59      4.51 o
  -2   6  12       70.69       63.31      6.80 o
  -1   6  12       32.28       38.99      5.88 o
   0   6  12        5.54       14.64      4.31 o
   1   6  12        9.83        8.90      4.00 o
   2   6  12       32.24       45.93      6.14 o
   3   6  12      284.11      279.12     18.56 o
   4   6  12        1.03        3.45      3.40 o
  -4   7  12        8.15        9.43      4.51 o
  -3   7  12       18.24        9.43      4.13 o
  -2   7  12        6.59        9.61      3.92 o
  -1   7  12        7.00       11.53      3.94 o
   0   7  12       17.10       17.58      4.37 o
   1   7  12       27.23       31.75      5.31 o
   2   7  12       11.34       11.90      4.01 o
   3   7  12        0.72        2.38      3.75 o
  -3   8  12       23.34       26.81      7.32 o
  -2   8  12       31.49       46.72      9.48 o
  -1   8  12       20.00       21.06      4.86 o
   0   8  12       58.74       64.10      9.67 o
   1   8  12        1.39       -5.58      2.91 o
   2   8  12       29.99       30.47     11.05 o
  -1   9  12      222.94      248.96     24.83 o
   0   9  12       18.54       12.13      4.65 o
   1   9  12       62.80       78.19     16.43 o
  -5   1  13       55.23       63.91      5.32 o
  -4   1  13       36.11       28.97      3.79 o
  -3   1  13        0.57       -2.59      2.04 o
  -2   1  13        5.91        4.26      2.22 o
  -1   1  13       19.69       14.67      2.69 o
   0   1  13        0.20        1.60      1.94 o
   1   1  13       43.66       39.21      4.07 o
   2   1  13        1.89        0.72      2.35 o
   3   1  13       33.53       40.15      4.85 o
   4   1  13       57.50       66.64      6.00 o
  -5   2  13       43.87       39.45      4.56 o
  -4   2  13       63.29       57.06      4.78 o
  -3   2  13        0.07       -2.01      2.07 o
  -2   2  13      131.79      132.05      6.07 o
  -1   2  13      201.55      209.90      7.19 o
   0   2  13      100.95       95.87      5.42 o
   1   2  13       29.06       30.50      3.63 o
   2   2  13       72.47       77.55      5.98 o
   3   2  13        9.85        8.97      3.03 o
   4   2  13        0.37        3.72      2.79 o
  -5   3  13       11.86       17.87      4.00 o
  -4   3  13        6.24        6.51      2.82 o
  -3   3  13        0.08       -0.52      2.32 o
  -2   3  13       45.21       42.10      3.93 o
  -1   3  13       59.84       51.20      4.07 o
   0   3  13      317.16      350.39      9.41 o
   1   3  13      143.47      172.32      7.34 o
   2   3  13       61.20       69.40      5.63 o
   3   3  13        2.39        4.90      2.86 o
   4   3  13        2.45        2.29      2.44 o
  -4   4  13       11.86       11.45      3.08 o
  -3   4  13       27.64       23.55      3.40 o
  -2   4  13       35.27       31.38      4.32 o
  -1   4  13      162.05      159.81      6.28 o
   0   4  13       41.50       38.47      4.84 o
   1   4  13      169.67      171.06      7.06 o
   2   4  13        3.16       -1.55      5.93 o
   3   4  13        2.62        4.83      2.65 o
   4   4  13      120.34      108.98      5.86 o
  -4   5  13       17.08       19.91      6.30 o
  -3   5  13        9.76        7.65      2.67 o
  -2   5  13        2.29        3.54      2.73 o
  -1   5  13       54.44       45.03      8.42 o
   0   5  13        6.23        9.35      4.20 o
   1   5  13       16.85       33.34      5.97 o
   2   5  13       16.68       13.63      4.78 o
   3   5  13       10.77       11.68      5.97 o
  -3   6  13        1.81       -1.62      3.90 o
  -2   6  13       46.87       36.67      6.22 o
  -1   6  13        0.33        2.66      4.00 o
   0   6  13       24.54       43.89      6.51 o
   1   6  13        7.47        9.47      4.81 o
   2   6  13       13.34       18.23      5.10 o
   3   6  13       78.57      100.79     12.52 o
  -2   7  13        2.07        4.91      3.70 o
  -1   7  13       20.63       15.70      4.68 o
   0   7  13        1.31        0.31      3.80 o
   1   7  13        1.27        1.89      4.02 o
   2   7  13       10.58       11.16      5.44 o
  -4   0  14      324.48      376.79     15.95 o
  -3   0  14       35.69       30.96      5.70 o
  -2   0  14       17.06       18.86      4.67 o
  -1   0  14       73.69       68.39      7.48 o
   0   0  14       22.43       16.95      4.22 o
   1   0  14      179.20      227.37     13.84 o
   2   0  14        0.68        2.98      3.53 o
   3   0  14       69.14       78.82      9.16 o
  -4   1  14        0.50        2.23      2.87 o
  -3   1  14      130.33      139.74      8.62 o
  -2   1  14       26.15       22.04      3.48 o
  -1   1  14        1.84        1.04      2.21 o
   0   1  14       74.23       80.20      5.03 o
   1   1  14        5.08        7.99      2.68 o
   2   1  14       10.53       12.14      3.55 o
   3   1  14        0.03        3.28      5.07 o
  -4   2  14       40.12       42.34      4.62 o
  -3   2  14        0.04       -0.25      2.34 o
  -2   2  14        2.64        1.89      3.02 o
  -1   2  14        1.77       -0.93      2.03 o
   0   2  14        0.02        2.84      2.16 o
   1   2  14       21.48       26.35      3.47 o
   2   2  14        0.02        3.51      2.71 o
   3   2  14      104.00      117.65      9.17 o
  -3   3  14       29.27       22.65      3.67 o
  -2   3  14       58.03       64.25      4.85 o
  -1   3  14      161.06      161.03      6.76 o
   0   3  14       14.62       15.66      2.99 o
   1   3  14      102.13      106.65      5.66 o
   2   3  14       40.94       47.61      4.54 o
   3   3  14        2.11        3.96      2.91 o
  -3   4  14        2.40       -0.19      2.75 o
  -2   4  14        3.74        7.86      3.04 o
  -1   4  14       76.90       84.40      5.58 o
   0   4  14       27.76       21.97      4.34 o
   1   4  14      184.22      184.53      7.71 o
   2   4  14       68.83       75.91      5.24 o
  -2   5  14       16.88       22.83      5.56 o
  -1   5  14        8.91        5.48      6.91 o
   0   5  14       14.10       19.72      6.86 o
   1   5  14       18.89       21.76      5.41 o
   2   5  14       19.41       12.17      5.15 o
  -1   6  14        0.09       -1.93      4.56 o
   0   6  14       36.95       44.42      7.03 o
  -2   1  15        0.00        2.47      2.99 o
  -1   1  15       10.30        7.92      2.94 o
   0   1  15        0.01        1.73      2.43 o
   1   1  15       80.33      104.10      5.91 o
  -2   2  15        4.85        8.62      3.07 o
  -1   2  15        0.05        0.93      2.54 o
   0   2  15       30.77       36.52      4.07 o
   1   2  15      135.06      136.06      6.53 o
  -1   3  15        0.00       -1.84      2.43 o
   0   3  15       41.24       36.28      4.27 o
 
